# Supplementary material for: 5-[(1H-Benzimidazol-1-yl)meth­yl]benzene-1,3-dicarb­oxy­lic acid
Source: Acta Crystallogr Sect E Struct Rep Online. 2011 Nov 12;67(Pt 12):o3299. doi: 10.1107/S1600536811047416 (PMC3238952; doi:10.1107/S1600536811047416)
Supplement: Supplementary file 2 [file e-67-o3299-Isup2.hkl]

# 
# h,k,l, Fc-squared, Fo-squared, sigma(Fo-squared) and status flag 
# 
data_I
_shelx_title ' 11 in P-1' 
_shelx_refln_list_code          4 
_shelx_F_calc_maximum      141.70 
_exptl_crystal_F_000       308.00 
_reflns_d_resolution_high  0.8225 
 
loop_ 
 _symmetry_equiv_pos_as_xyz 
 'x, y, z' 
 '-x, -y, -z' 
 
_cell_length_a     7.7159 
_cell_length_b     8.4559 
_cell_length_c    10.9742 
_cell_angle_alpha  97.286 
_cell_angle_beta  104.928 
_cell_angle_gamma  98.029 
 
_shelx_F_squared_multiplier     1.000 
 
loop_ 
 _refln_index_h 
 _refln_index_k 
 _refln_index_l 
 _refln_F_squared_calc 
 _refln_F_squared_meas 
 _refln_F_squared_sigma 
 _refln_observed_status 
   1   0   0      208.51      172.83      2.28 o 
   2   0   0      341.03      343.39      8.62 o 
   3   0   0       39.61       37.21      2.03 o 
   4   0   0      268.10      268.43      5.84 o 
   5   0   0       65.82       66.76      3.47 o 
   6   0   0        1.72        1.17      1.48 o 
   7   0   0       13.48        7.10      3.75 o 
   8   0   0        2.50        2.59      3.22 o 
  -9   1   0        7.06        8.67      4.89 o 
  -8   1   0       10.55       11.14      4.87 o 
  -7   1   0        5.43        9.30      4.26 o 
  -6   1   0       66.28       61.43      4.87 o 
  -5   1   0       27.70       27.06      2.70 o 
  -4   1   0      368.93      368.81      6.68 o 
  -3   1   0        0.00        0.75      0.63 o 
  -2   1   0      872.12      809.79      7.01 o 
  -1   1   0      453.34      382.42      6.78 o 
   0   1   0       76.76       75.31      2.76 o 
   1   1   0       10.83       12.58      1.42 o 
   2   1   0      746.99      700.84     31.77 o 
   3   1   0       88.12       84.59      2.84 o 
   4   1   0       22.49       24.71      2.16 o 
   5   1   0       81.32       82.48      5.34 o 
   6   1   0       35.85       39.51      4.93 o 
   7   1   0        2.94        1.82      2.76 o 
   8   1   0        0.09        1.89      3.37 o 
  -9   2   0        0.83        1.79      3.51 o 
  -8   2   0        4.02        1.99      3.34 o 
  -7   2   0        0.01        1.38      2.57 o 
  -6   2   0      120.85      124.67      6.81 o 
  -5   2   0       18.64       20.35      3.21 o 
  -4   2   0        6.28        5.95      1.17 o 
  -3   2   0        0.02        0.28      0.52 o 
  -2   2   0       19.75       21.62      1.44 o 
  -1   2   0      209.01      225.55      4.08 o 
   0   2   0     6377.93     6208.53     62.81 o 
   1   2   0       11.25        5.34      1.22 o 
   2   2   0      309.62      315.95      7.65 o 
   3   2   0       45.69       55.05      4.58 o 
   4   2   0      103.51      104.99      5.81 o 
   5   2   0       33.64       35.30      4.60 o 
   6   2   0       22.23       22.84      4.05 o 
   7   2   0       16.22       13.73      3.50 o 
   8   2   0        1.18        1.77      3.08 o 
  -9   3   0        0.21        1.94      3.44 o 
  -8   3   0        1.87        4.89      3.71 o 
  -7   3   0       17.99       22.70      4.21 o 
  -6   3   0       84.23       90.33      6.20 o 
  -5   3   0       16.01       16.60      3.11 o 
  -4   3   0      356.92      360.19      9.72 o 
  -3   3   0       52.83       48.08      2.32 o 
  -2   3   0        0.52        0.29      0.58 o 
  -1   3   0       55.53       53.17      2.66 o 
   0   3   0      193.73      185.83      7.53 o 
   1   3   0      790.23      861.59     18.05 o 
   2   3   0      154.07      146.74      5.96 o 
   3   3   0        1.41       -0.07      1.40 o 
   4   3   0       18.37       15.46      3.14 o 
   5   3   0        6.37        5.08      2.24 o 
   6   3   0        5.16        5.20      2.49 o 
   7   3   0        1.52        1.68      2.12 o 
   8   3   0        0.03        0.05      2.96 o 
  -8   4   0        0.00       -1.68      1.90 o 
  -7   4   0        3.89        4.84      2.50 o 
  -6   4   0       16.53       21.85      3.89 o 
  -5   4   0        3.68        4.47      2.71 o 
  -4   4   0        6.61        4.84      1.83 o 
  -3   4   0        0.49        0.54      0.76 o 
  -2   4   0      173.33      169.91      5.08 o 
  -1   4   0     1313.45     1471.17     21.46 o 
   0   4   0       55.43       57.33      5.11 o 
   1   4   0        6.37        5.01      2.30 o 
   2   4   0       14.59       17.61      4.24 o 
   3   4   0       43.55       56.57     11.41 o 
   4   4   0       28.45       36.20      4.81 o 
   5   4   0        9.53        8.32      2.83 o 
   6   4   0       13.93       15.40      3.87 o 
   7   4   0        1.88       -0.35      2.00 o 
  -8   5   0        1.75        2.06      2.52 o 
  -7   5   0       14.92       16.27      4.03 o 
  -6   5   0        0.13        1.03      1.77 o 
  -5   5   0        1.25        3.02      1.83 o 
  -4   5   0        0.02       -0.45      1.13 o 
  -3   5   0      177.17      180.97      9.66 o 
  -2   5   0       20.33       22.85      2.75 o 
  -1   5   0        0.15        0.80      1.33 o 
   0   5   0        0.67        0.68      1.36 o 
   1   5   0        6.55        8.53      3.27 o 
   2   5   0       10.46        9.96      3.71 o 
   4   5   0       56.33       52.76      8.79 o 
   5   5   0       42.46       44.05      6.04 o 
   6   5   0        8.11        6.44      2.90 o 
  -8   6   0        0.00        0.63      3.46 o 
  -7   6   0       60.05       62.03     10.95 o 
  -6   6   0        5.95        6.81      2.74 o 
  -5   6   0       15.74       13.88      4.70 o 
  -4   6   0        0.13        1.16      1.51 o 
  -3   6   0       20.61       15.87      4.12 o 
  -2   6   0        0.03        0.44      1.06 o 
  -1   6   0      203.96      214.34     10.88 o 
   0   6   0       30.03       33.55      6.13 o 
   1   6   0       47.87       48.03      7.41 o 
   2   6   0        2.06        0.56      2.35 o 
   3   6   0      545.77      547.69     22.74 o 
   4   6   0       16.66       12.81      5.04 o 
   5   6   0        6.99        1.11      2.83 o 
   6   6   0        3.24        1.14      3.37 o 
  -7   7   0        0.16       -1.14      2.74 o 
  -6   7   0        1.20        1.70      3.39 o 
  -5   7   0      104.13      109.63     11.36 o 
  -4   7   0        0.06       -0.65      1.33 o 
  -3   7   0       65.33       64.84      7.00 o 
  -2   7   0       20.37       14.90      4.21 o 
  -1   7   0       56.14       59.22      8.24 o 
   0   7   0       11.82       13.76      4.58 o 
   1   7   0      120.78      115.52     10.34 o 
   3   7   0       32.80       37.28      8.28 o 
   4   7   0        0.97       -1.09      2.33 o 
   5   7   0        7.74        4.48      4.00 o 
  -6   8   0        5.39        4.48      4.24 o 
  -5   8   0        1.84       -0.75      2.30 o 
  -4   8   0        0.23        1.31      2.76 o 
  -3   8   0        5.22        1.84      2.74 o 
  -2   8   0       55.95       50.14      7.82 o 
  -1   8   0       62.54       61.09      8.99 o 
   0   8   0        3.13       -0.78      2.16 o 
   1   8   0       18.63       16.86      5.47 o 
   2   8   0        0.16        0.02      2.47 o 
   3   8   0        9.08       10.08      4.97 o 
   4   8   0        6.43        4.29      4.14 o 
  -5   9   0        0.87        0.31      2.93 o 
  -4   9   0       17.41       13.56      5.74 o 
  -3   9   0       20.62       15.14      5.60 o 
  -2   9   0       34.75       39.43      8.24 o 
  -1   9   0       71.80       65.38      9.91 o 
   1   9   0        5.53        5.04      3.90 o 
   2   9   0        0.97        1.07      3.37 o 
  -3  10   0        1.38       -0.17      3.12 o 
  -2  10   0       24.93       26.94      7.27 o 
   3 -10   1        3.57        5.69      4.29 o 
  -3  -9   1        2.90        2.18      3.92 o 
  -2  -9   1        0.33       -1.09      2.74 o 
  -1  -9   1       42.03       33.67      7.87 o 
   0  -9   1       16.20       17.27      5.62 o 
   1  -9   1        2.32        0.70      2.49 o 
   2  -9   1        3.30        4.14      3.27 o 
   4  -9   1        2.55        1.91      3.08 o 
   5  -9   1        1.88        0.97      3.37 o 
  -4  -8   1        0.06       -0.34      2.98 o 
  -3  -8   1        2.98        2.33      3.08 o 
  -2  -8   1        7.51       16.01      5.62 o 
  -1  -8   1        5.58        4.63      3.42 o 
   0  -8   1       43.68       31.10      6.64 o 
   1  -8   1      190.19      160.57      8.04 o 
   2  -8   1        1.65        0.99      2.23 o 
   3  -8   1        5.93        7.24      3.73 o 
   4  -8   1        0.01       -0.19      2.33 o 
   5  -8   1        6.94        6.78      4.26 o 
   6  -8   1       19.64       25.05      7.58 o 
  -5  -7   1        0.47       -0.15      3.08 o 
  -4  -7   1      119.40      125.71     12.50 o 
  -3  -7   1        9.26        8.99      4.29 o 
  -2  -7   1        1.03        0.78      2.35 o 
  -1  -7   1        1.23        0.58      2.13 o 
   0  -7   1       92.06       99.89      8.70 o 
   1  -7   1       81.82       65.74      7.22 o 
   2  -7   1        5.17        9.62      3.75 o 
   3  -7   1      125.98      125.79      9.88 o 
   4  -7   1        6.31        8.89      3.83 o 
   5  -7   1       28.71       27.87      4.76 o 
   6  -7   1       86.16       84.40     10.32 o 
   7  -7   1       38.40       39.29      9.30 o 
  -6  -6   1        1.58        1.14      3.34 o 
  -5  -6   1      207.78      217.95     16.20 o 
  -4  -6   1        1.28        2.47      3.12 o 
  -3  -6   1       36.04       30.98      6.93 o 
  -2  -6   1        2.92        2.52      2.52 o 
  -1  -6   1       20.39       23.86      5.26 o 
   0  -6   1        1.47        3.37      2.42 o 
   1  -6   1        0.92        2.21      1.40 o 
   2  -6   1        5.52        4.31      2.42 o 
   3  -6   1        4.49        3.44      2.45 o 
   4  -6   1       30.68       33.43      6.30 o 
   5  -6   1      537.84      578.21     15.96 o 
   6  -6   1        2.85        1.77      2.10 o 
   7  -6   1        9.60        8.14      3.20 o 
   8  -6   1        0.05        1.29      2.59 o 
  -7  -5   1        4.24        3.05      2.76 o 
  -6  -5   1        2.26        1.52      2.10 o 
  -5  -5   1       13.17       11.55      4.53 o 
  -4  -5   1      232.18      246.03     15.14 o 
  -3  -5   1       13.31       13.69      4.41 o 
  -2  -5   1       46.77       49.87      6.23 o 
   0  -5   1       15.34       19.64      4.05 o 
   1  -5   1       76.33       76.70      4.27 o 
   2  -5   1      327.41      326.67      7.77 o 
   3  -5   1       12.06       11.34      3.46 o 
   4  -5   1       14.83       15.99      4.29 o 
   5  -5   1        2.25        1.42      1.66 o 
   6  -5   1       82.17       77.87      6.38 o 
   7  -5   1        0.26        0.17      1.96 o 
   8  -5   1        1.93        0.97      2.28 o 
  -7  -4   1        2.65        1.69      2.11 o 
  -6  -4   1        3.02        2.27      1.96 o 
  -5  -4   1       13.58       11.90      3.25 o 
  -4  -4   1        7.10        5.51      2.15 o 
  -3  -4   1      181.10      194.58     11.55 o 
  -2  -4   1        9.90        8.24      2.93 o 
   0  -4   1       44.11       41.83      4.36 o 
   1  -4   1      603.86      687.53     17.23 o 
   2  -4   1       81.73       83.09      3.39 o 
   3  -4   1        4.14        4.00      2.18 o 
   4  -4   1        0.32        2.40      2.08 o 
   5  -4   1      168.35      181.50     12.23 o 
   6  -4   1        2.02        2.27      1.85 o 
   7  -4   1        0.63       -0.91      1.67 o 
   8  -4   1        0.51       -0.99      2.57 o 
  -8  -3   1        0.28       -0.41      1.98 o 
  -7  -3   1       10.08       11.72      3.49 o 
  -6  -3   1        4.23        2.33      2.01 o 
  -5  -3   1       12.04       11.61      2.87 o 
  -4  -3   1       12.25       10.37      2.59 o 
  -3  -3   1        5.38        7.25      2.00 o 
  -2  -3   1      266.58      256.20     10.83 o 
  -1  -3   1      431.82      429.32     12.35 o 
   0  -3   1       17.97       18.65      2.91 o 
   1  -3   1      284.43      258.71      5.41 o 
   2  -3   1      343.48      302.61     10.49 o 
   3  -3   1       31.07       29.16      4.63 o 
   4  -3   1       82.25       87.71      7.32 o 
   5  -3   1        0.07        0.28      1.29 o 
   6  -3   1        2.60        0.66      1.69 o 
   7  -3   1        1.41        1.38      1.99 o 
   8  -3   1        0.08        1.16      3.00 o 
  -8  -2   1        0.92        3.22      3.44 o 
  -7  -2   1        2.33        0.12      1.77 o 
  -6  -2   1      213.57      203.23     12.52 o 
  -5  -2   1       47.19       49.04      4.73 o 
  -4  -2   1       32.88       40.82      3.93 o 
  -3  -2   1      302.61      306.28      8.47 o 
  -2  -2   1        0.00        0.40      0.77 o 
  -1  -2   1     1686.65     1640.88     20.54 o 
   0  -2   1        0.62        2.03      1.02 o 
   1  -2   1      111.69      103.68      2.55 o 
   2  -2   1       69.94       68.62      4.94 o 
   3  -2   1      784.23      740.77     17.49 o 
   4  -2   1      299.04      317.57      6.32 o 
   5  -2   1        6.48        4.77      1.88 o 
   6  -2   1        8.27        9.50      2.65 o 
   7  -2   1        5.28        5.01      3.78 o 
   8  -2   1        3.19        5.62      3.90 o 
  -8  -1   1        4.25        6.06      3.92 o 
  -7  -1   1        1.55        2.05      2.00 o 
  -6  -1   1        4.57        6.07      2.28 o 
  -5  -1   1       36.80       38.97      3.11 o 
  -4  -1   1        3.01        2.81      1.00 o 
  -3  -1   1      135.90      127.40      3.68 o 
  -2  -1   1      292.48      297.67      9.01 o 
  -1  -1   1     1442.97     1462.94     15.96 o 
   0  -1   1      417.07      406.33      6.06 o 
   1  -1   1     1906.34     1764.61     17.76 o 
   2  -1   1     1651.45     1556.90     20.93 o 
   3  -1   1      195.98      201.05      5.09 o 
   4  -1   1       28.07       29.19      2.27 o 
   5  -1   1        0.64        1.19      0.98 o 
   6  -1   1       42.48       48.11      8.16 o 
   7  -1   1        0.04        1.87      2.81 o 
   8  -1   1       16.88       15.33      5.67 o 
  -9   0   1        0.51        0.19      3.00 o 
  -8   0   1        7.66        7.92      4.29 o 
  -7   0   1       32.52       30.62      6.83 o 
  -6   0   1       50.97       46.09      4.95 o 
  -5   0   1        8.96        8.17      1.67 o 
  -4   0   1      144.44      145.70      4.45 o 
  -3   0   1       49.86       44.04      2.25 o 
  -2   0   1     3742.15     3637.42     33.10 o 
  -1   0   1      715.26      642.50      7.13 o 
   0   0   1       42.37       38.22      1.82 o 
   1   0   1     1281.66     1230.82      9.19 o 
   2   0   1        7.54        8.55      1.39 o 
   3   0   1      133.12      148.76      3.77 o 
   4   0   1      269.19      266.91      6.58 o 
   5   0   1       15.72       13.89      2.69 o 
   6   0   1        8.06       12.64      4.58 o 
   7   0   1        0.07        1.04      2.66 o 
   8   0   1       60.54       60.46     10.61 o 
  -9   1   1        1.29        0.80      3.12 o 
  -8   1   1        0.09        2.64      3.12 o 
  -7   1   1       17.88       17.54      5.26 o 
  -6   1   1        0.12       -0.36      0.93 o 
  -5   1   1        1.15        0.69      0.91 o 
  -4   1   1      400.79      393.94      7.03 o 
  -3   1   1      730.77      676.61     10.69 o 
  -2   1   1       97.75      104.49      2.86 o 
  -1   1   1      973.04      871.92      7.87 o 
   0   1   1      261.92      267.52      5.09 o 
   1   1   1      571.54      517.17      9.03 o 
   2   1   1       27.02       21.77      2.40 o 
   3   1   1       23.53       25.55      1.62 o 
   4   1   1       97.16       92.39      5.16 o 
   5   1   1       82.34       79.55      7.32 o 
   6   1   1        3.21        4.55      2.22 o 
   7   1   1        0.75       -1.36      2.18 o 
   8   1   1        2.98        3.71      3.61 o 
  -9   2   1        0.06       -0.78      2.83 o 
  -8   2   1        0.64        0.31      2.64 o 
  -7   2   1       11.00        9.35      2.81 o 
  -6   2   1       37.00       40.66      4.80 o 
  -5   2   1      427.06      416.52      7.99 o 
  -4   2   1       52.18       60.04      2.88 o 
  -3   2   1       17.48       16.57      1.65 o 
  -2   2   1      344.98      333.49      5.50 o 
  -1   2   1     8629.24     8496.65     78.51 o 
   0   2   1     3350.71     3406.01     29.03 o 
   1   2   1      139.57      139.98      2.85 o 
   2   2   1        4.72        7.85      1.73 o 
   3   2   1      453.64      493.97     11.22 o 
   4   2   1     1043.72     1030.45     17.93 o 
   5   2   1       32.04       30.02      4.28 o 
   6   2   1       27.65       24.95      4.37 o 
   7   2   1        6.43        6.31      2.75 o 
   8   2   1        0.00        0.68      3.03 o 
  -9   3   1        0.37       -0.17      2.64 o 
  -8   3   1        5.46        5.57      3.73 o 
  -7   3   1       24.29       20.32      3.95 o 
  -6   3   1        4.18        6.82      2.37 o 
  -5   3   1       11.21        8.50      2.27 o 
  -4   3   1      131.68      134.09      4.12 o 
  -3   3   1      243.86      231.39      4.90 o 
  -2   3   1        3.55        2.60      0.79 o 
  -1   3   1     1454.87     1415.67     21.35 o 
   0   3   1      236.74      248.67      9.35 o 
   1   3   1        4.35        3.59      1.25 o 
   2   3   1       89.56       89.42      4.91 o 
   3   3   1        1.84        1.57      1.38 o 
   4   3   1        1.50        4.29      1.94 o 
   5   3   1       68.68       67.52      9.86 o 
   6   3   1        0.00        0.93      1.79 o 
   7   3   1        8.10       13.53      3.76 o 
  -8   4   1        0.56        1.62      2.25 o 
  -7   4   1       19.90       23.36      4.36 o 
  -6   4   1        0.34        0.05      1.46 o 
  -5   4   1        6.28        3.87      1.79 o 
  -4   4   1        1.49        2.62      1.46 o 
  -3   4   1      566.68      589.69      8.81 o 
  -2   4   1       53.21       53.26      2.71 o 
  -1   4   1     1662.37     1803.70     25.89 o 
   0   4   1       78.40       71.14      5.89 o 
   1   4   1      508.82      518.63     16.59 o 
   2   4   1        4.59        3.11      0.97 o 
   3   4   1        0.11        0.35      1.27 o 
   4   4   1       25.78       23.29      4.13 o 
   5   4   1       46.23       42.92      5.80 o 
   6   4   1       86.22       97.53      7.71 o 
   7   4   1        0.63        1.83      2.42 o 
  -8   5   1        1.97       -2.01      2.98 o 
  -7   5   1       24.05       40.06      8.33 o 
  -6   5   1       17.70       17.67      3.84 o 
  -5   5   1        8.42        8.55      2.56 o 
  -4   5   1       50.04       45.11      4.30 o 
  -3   5   1      162.73      159.77      5.01 o 
  -2   5   1       44.50       58.91      3.15 o 
  -1   5   1        0.39        0.05      1.31 o 
   0   5   1       62.78       73.71      6.81 o 
   1   5   1        9.22        8.57      3.29 o 
   2   5   1      341.38      367.24     16.62 o 
   3   5   1       43.16       50.87      8.41 o 
   4   5   1        0.96       -0.87      1.82 o 
   5   5   1       31.13       36.62      5.58 o 
   6   5   1        9.60        6.00      3.84 o 
  -8   6   1        2.31        5.33      4.41 o 
  -7   6   1      134.08      160.09     14.29 o 
  -6   6   1       33.34       38.93      8.19 o 
  -5   6   1       34.38       49.58      8.72 o 
  -4   6   1        7.43        8.12      2.48 o 
  -3   6   1       19.30       19.12      3.24 o 
  -2   6   1        2.47        5.36      1.53 o 
  -1   6   1       72.79       78.87      7.27 o 
   0   6   1        2.31        4.09      2.57 o 
   1   6   1       80.74       77.44      8.11 o 
   2   6   1       11.48       15.26      4.97 o 
   3   6   1      254.93      264.51     16.37 o 
   5   6   1        0.16       -0.92      2.66 o 
  -7   7   1       57.73       66.51     11.58 o 
  -6   7   1       13.12       11.19      5.14 o 
  -5   7   1        6.88        5.50      3.80 o 
  -4   7   1       16.83       17.00      5.26 o 
  -3   7   1        0.87       -1.04      1.87 o 
  -2   7   1       27.24       32.45      3.50 o 
  -1   7   1       31.84       29.52      4.27 o 
   0   7   1        0.00        0.17      1.30 o 
   1   7   1        0.00        0.12      2.01 o 
   2   7   1       80.77       83.23      9.57 o 
   3   7   1        9.96       10.73      4.94 o 
   4   7   1        2.17        4.51      3.92 o 
   5   7   1        1.06        1.38      3.71 o 
  -6   8   1        5.40        8.33      4.53 o 
  -5   8   1        6.12        6.37      4.09 o 
  -4   8   1        2.71        3.71      3.10 o 
  -3   8   1      122.03      105.95     10.63 o 
  -2   8   1       29.48       32.05      6.93 o 
  -1   8   1        6.60        6.02      2.45 o 
   0   8   1       20.41       16.59      5.30 o 
   1   8   1        0.86        0.90      2.52 o 
   2   8   1       44.60       47.86      9.42 o 
   3   8   1       11.46       11.05      5.38 o 
  -5   9   1       10.05        6.47      4.65 o 
  -4   9   1        5.90        1.94      3.32 o 
  -3   9   1        0.00       -0.63      2.54 o 
  -2   9   1        2.07        2.08      3.05 o 
   0   9   1       17.74       11.60      4.89 o 
   1   9   1        3.66        5.91      4.19 o 
   0 -10   2       25.35       24.90      7.05 o 
   1 -10   2        1.11        0.73      3.08 o 
   2 -10   2        2.29        2.81      3.66 o 
  -3  -9   2        3.72        1.77      3.85 o 
  -2  -9   2       10.51        8.38      4.75 o 
  -1  -9   2       19.25       13.95      5.30 o 
   1  -9   2        5.11        2.25      2.98 o 
   2  -9   2        5.61        5.98      3.80 o 
   3  -9   2        0.77        1.19      2.62 o 
   4  -9   2        9.78        9.52      4.65 o 
  -4  -8   2        8.15       15.21      6.15 o 
  -3  -8   2        0.59        2.49      3.34 o 
  -2  -8   2        0.07        0.10      2.64 o 
  -1  -8   2       41.27       36.09      7.46 o 
   0  -8   2       42.87       40.19      7.46 o 
   1  -8   2        0.71        4.92      3.15 o 
   2  -8   2        4.74        7.00      3.54 o 
   3  -8   2       17.15       16.35      5.18 o 
   4  -8   2       28.93       33.64      7.32 o 
   5  -8   2       36.25       38.42      8.04 o 
   6  -8   2        7.47        7.00      3.35 o 
  -5  -7   2        4.54        3.42      3.75 o 
  -4  -7   2       14.31       15.77      5.76 o 
  -3  -7   2        9.85       12.18      4.92 o 
  -2  -7   2       44.86       40.43      7.85 o 
  -1  -7   2        0.00       -0.05      1.89 o 
   0  -7   2       72.72       59.88      6.95 o 
   1  -7   2        2.46        2.99      1.70 o 
   2  -7   2      102.51       91.92      8.67 o 
   3  -7   2       93.97      103.50      9.47 o 
   4  -7   2       95.11      101.78      9.74 o 
   5  -7   2       34.03       35.51      7.46 o 
   6  -7   2       34.85       36.91      5.96 o 
   7  -7   2        2.60        1.37      2.40 o 
  -6  -6   2       10.58       10.44      5.04 o 
  -5  -6   2       59.32       63.29     10.44 o 
  -4  -6   2        8.64       11.38      4.63 o 
  -3  -6   2        8.06       11.07      4.48 o 
  -2  -6   2       40.71       40.33      7.15 o 
  -1  -6   2      143.80      164.79     10.73 o 
   0  -6   2        1.11        2.03      1.94 o 
   1  -6   2       53.72       51.78      4.29 o 
   2  -6   2       29.78       36.04      6.23 o 
   3  -6   2      171.39      172.68     11.34 o 
   4  -6   2       30.42       27.69      6.01 o 
   5  -6   2      309.56      311.26     16.74 o 
   6  -6   2        0.17       -0.80      1.71 o 
   7  -6   2        0.07       -1.68      1.81 o 
  -7  -5   2       10.67       14.95      5.79 o 
  -6  -5   2       39.05       43.55      8.89 o 
  -5  -5   2        1.69        1.11      2.69 o 
  -4  -5   2        3.79        4.29      3.10 o 
  -3  -5   2       12.64       16.33      4.65 o 
  -2  -5   2       13.20       10.05      3.63 o 
  -1  -5   2      130.03      143.81      9.11 o 
   0  -5   2       13.11       22.12      4.14 o 
   1  -5   2        0.16        0.41      0.89 o 
   2  -5   2      223.44      220.96      6.18 o 
   3  -5   2       45.62       53.85      6.23 o 
   4  -5   2       54.27       53.80      7.92 o 
   5  -5   2       33.53       28.39      6.30 o 
   6  -5   2      100.74       99.00      7.28 o 
   7  -5   2       11.79       12.21      3.55 o 
   8  -5   2        4.19        0.12      3.17 o 
  -7  -4   2        0.00        0.56      1.95 o 
  -6  -4   2       26.06       25.88      5.45 o 
  -5  -4   2        9.27        6.35      2.49 o 
  -4  -4   2        2.14        2.66      2.42 o 
  -3  -4   2        5.00        2.47      2.20 o 
  -2  -4   2        4.21        8.02      2.96 o 
  -1  -4   2     1361.38     1476.72     25.55 o 
   0  -4   2      606.71      593.16     14.36 o 
   1  -4   2       67.70       70.26      3.54 o 
   2  -4   2       95.60       92.04      7.15 o 
   3  -4   2       60.23       49.00      5.76 o 
   4  -4   2       81.01       77.78      7.56 o 
   5  -4   2       18.04       15.04      4.70 o 
   6  -4   2        0.02        1.17      1.77 o 
   7  -4   2        3.42        3.43      2.48 o 
   8  -4   2        7.37        5.57      4.46 o 
  -8  -3   2        1.32        4.85      6.08 o 
  -7  -3   2        3.85        3.20      2.42 o 
  -6  -3   2        1.34        1.12      1.73 o 
  -5  -3   2        4.11        2.78      1.83 o 
  -4  -3   2       22.90       23.98      3.67 o 
  -3  -3   2      435.99      440.75     15.62 o 
  -2  -3   2      151.74      142.43      8.14 o 
  -1  -3   2      504.24      501.26     13.32 o 
   0  -3   2        0.21        0.22      0.90 o 
   1  -3   2        1.11        0.76      0.69 o 
   2  -3   2     1359.86     1347.45     23.74 o 
   3  -3   2       23.05       18.31      3.97 o 
   4  -3   2       73.08       81.34      7.56 o 
   5  -3   2        2.93        2.23      2.45 o 
   6  -3   2      137.55      145.63      7.92 o 
   7  -3   2        0.23       -0.70      2.16 o 
   8  -3   2        1.03       -1.65      2.54 o 
  -8  -2   2        0.02       -0.08      1.95 o 
  -7  -2   2       21.86       24.50      4.45 o 
  -6  -2   2       28.94       27.64      4.48 o 
  -5  -2   2        9.84       14.01      2.94 o 
  -4  -2   2       50.12       56.62      4.31 o 
  -3  -2   2        1.43        2.00      1.20 o 
  -2  -2   2      556.19      558.59     14.22 o 
  -1  -2   2      156.05      166.77      6.85 o 
   0  -2   2        0.00        1.79      1.02 o 
   1  -2   2        0.80        0.24      0.97 o 
   2  -2   2       67.16       63.12      5.16 o 
   3  -2   2       81.97       71.67      6.23 o 
   4  -2   2      587.90      578.63     18.77 o 
   5  -2   2        0.49        0.69      1.25 o 
   6  -2   2       16.73       17.08      5.33 o 
   7  -2   2        1.01        0.17      2.42 o 
   8  -2   2        0.57        0.02      3.08 o 
  -9  -1   2        0.18       -0.36      2.91 o 
  -8  -1   2        2.27        2.45      3.12 o 
  -7  -1   2       36.91       37.25      5.15 o 
  -6  -1   2        0.79        0.55      1.47 o 
  -5  -1   2       27.90       27.00      2.88 o 
  -4  -1   2      136.12      149.68      4.79 o 
  -3  -1   2       30.15       30.52      2.23 o 
  -2  -1   2        0.30        1.94      0.87 o 
  -1  -1   2       25.09       17.76      2.52 o 
   0  -1   2     1200.80     1195.75     15.64 o 
   1  -1   2        7.89        7.14      1.05 o 
   2  -1   2     1676.55     1704.55     50.30 o 
   3  -1   2       65.90       73.38      3.44 o 
   4  -1   2      131.01      127.33      5.12 o 
   5  -1   2       26.68       23.74      3.39 o 
   6  -1   2        0.56       -0.39      2.01 o 
   7  -1   2       52.18       50.96      9.08 o 
   8  -1   2       14.46       11.05      5.06 o 
  -9   0   2        0.27       -0.48      2.71 o 
  -8   0   2        1.71        0.10      2.40 o 
  -7   0   2       36.70       33.52      4.68 o 
  -6   0   2       34.07       33.06      3.43 o 
  -5   0   2       11.54       10.18      1.86 o 
  -4   0   2      425.04      424.51      7.65 o 
  -3   0   2      275.48      233.71      5.05 o 
  -2   0   2    20078.38    18707.38    319.13 o 
  -1   0   2     1309.83     1149.23     10.25 o 
   0   0   2     2183.99     2204.87     27.71 o 
   1   0   2      510.58      503.73      7.12 o 
   2   0   2       11.99       12.97      1.83 o 
   3   0   2       99.21       83.28      4.17 o 
   4   0   2        3.53        3.24      1.02 o 
   5   0   2        6.52        9.71      2.49 o 
   6   0   2        0.03       -0.19      2.08 o 
   7   0   2       25.24       36.60      7.97 o 
   8   0   2       53.11       40.52      8.84 o 
  -9   1   2        0.14        0.05      2.64 o 
  -8   1   2        0.22        0.80      2.64 o 
  -7   1   2        5.86        6.79      2.51 o 
  -6   1   2       28.38       34.80      3.42 o 
  -5   1   2        0.42        0.81      0.95 o 
  -4   1   2      128.70      140.44      4.40 o 
  -3   1   2        9.96       10.45      1.36 o 
  -2   1   2        2.71        3.89      0.80 o 
  -1   1   2       12.07       17.04      1.76 o 
   0   1   2     1833.57     1856.04     31.67 o 
   1   1   2       41.17       44.87      2.66 o 
   2   1   2       15.27       12.36      1.99 o 
   3   1   2      250.67      274.80     10.90 o 
   4   1   2      102.10      114.25      5.98 o 
   5   1   2        6.19        5.84      2.11 o 
   6   1   2       36.49       31.79      4.72 o 
   7   1   2       17.66       23.04      6.95 o 
   8   1   2        0.76        1.57      3.46 o 
  -9   2   2        0.07        0.51      2.98 o 
  -8   2   2       34.82       28.34      6.73 o 
  -7   2   2        0.60        0.68      1.62 o 
  -6   2   2        0.03        0.82      1.50 o 
  -5   2   2       52.73       56.77      3.29 o 
  -4   2   2      230.42      233.26      5.56 o 
  -3   2   2      241.91      245.06      4.94 o 
  -2   2   2      603.98      559.40      7.99 o 
  -1   2   2     2915.99     2920.63     19.57 o 
   0   2   2     4276.51     4537.70     76.77 o 
   1   2   2      166.94      168.30      3.61 o 
   2   2   2     1489.00     1646.89     33.75 o 
   3   2   2       27.36       25.70      3.92 o 
   4   2   2       18.32       17.43      3.26 o 
   5   2   2        5.29        5.57      3.34 o 
   6   2   2        0.40        3.00      2.05 o 
   7   2   2       25.21       22.84      6.83 o 
  -8   3   2        0.55        0.19      1.84 o 
  -7   3   2        0.68        1.36      1.82 o 
  -6   3   2       55.32       56.95      5.24 o 
  -5   3   2       13.80       18.61      2.32 o 
  -4   3   2        4.16        2.35      0.99 o 
  -3   3   2       43.69       46.14      2.45 o 
  -2   3   2      131.86      122.46      3.38 o 
  -1   3   2      362.70      402.84      8.34 o 
   0   3   2      135.75      145.57      4.86 o 
   1   3   2       63.13       55.21      2.44 o 
   2   3   2       91.60       83.17      4.84 o 
   3   3   2       43.53       41.63      4.65 o 
   4   3   2        4.25        3.76      2.40 o 
   5   3   2       17.45       14.36      4.92 o 
   6   3   2        2.28        3.30      2.42 o 
   7   3   2        4.91        6.71      3.06 o 
  -9   4   2        0.09       -0.24      3.51 o 
  -8   4   2        7.73        9.69      4.97 o 
  -7   4   2        0.44        0.99      2.88 o 
  -6   4   2        4.71        3.30      2.01 o 
  -5   4   2       19.17       21.41      3.35 o 
  -4   4   2        0.41        0.81      0.88 o 
  -3   4   2      729.21      773.84      9.88 o 
  -2   4   2       71.85       73.33      3.08 o 
  -1   4   2     1141.00     1147.73     35.40 o 
   0   4   2       87.49       86.42      7.42 o 
   1   4   2       56.88       61.11      3.50 o 
   2   4   2      225.81      234.18      8.63 o 
   3   4   2      108.45      105.38      6.49 o 
   4   4   2        4.41        5.54      2.47 o 
   5   4   2        6.05        3.44      3.39 o 
   6   4   2        0.19        0.06      1.88 o 
  -8   5   2       18.36       23.37      7.07 o 
  -7   5   2        7.08        7.94      4.46 o 
  -6   5   2        0.05        0.10      2.25 o 
  -5   5   2       55.47       61.50      9.37 o 
  -4   5   2        4.52        1.91      1.47 o 
  -3   5   2        2.29        2.50      1.11 o 
  -2   5   2       43.99       38.56      2.87 o 
  -1   5   2       83.50       86.83      4.99 o 
   0   5   2       18.07       17.95      2.88 o 
   1   5   2       15.81       14.63      2.48 o 
   2   5   2       71.75       68.84      7.82 o 
   3   5   2       68.95       71.81      5.88 o 
   4   5   2        4.52        3.25      2.73 o 
   5   5   2        0.04       -2.30      1.94 o 
   6   5   2        2.51        0.55      2.73 o 
  -8   6   2        3.18        4.17      4.31 o 
  -7   6   2        9.88        7.68      4.72 o 
  -6   6   2        0.38        0.10      2.64 o 
  -5   6   2        0.35        0.22      2.08 o 
  -4   6   2        9.38        9.93      4.17 o 
  -3   6   2       44.51       48.54      4.54 o 
  -2   6   2       46.95       43.80      3.25 o 
  -1   6   2       10.26        9.75      2.46 o 
   0   6   2        1.18        1.08      1.42 o 
   1   6   2     1038.68     1014.36     29.02 o 
   2   6   2      186.24      192.28     13.64 o 
   3   6   2       62.13       59.61      9.81 o 
   4   6   2       12.34       11.87      5.11 o 
   5   6   2       40.71       42.47      7.91 o 
  -7   7   2        2.41        0.75      3.54 o 
  -6   7   2        3.76        0.46      3.00 o 
  -5   7   2        5.27        9.71      4.70 o 
  -4   7   2        1.45        3.05      3.03 o 
  -3   7   2       65.26       64.24      9.18 o 
  -2   7   2       30.51       29.34      4.29 o 
  -1   7   2       48.87       48.51      5.43 o 
   0   7   2        1.31        2.20      2.74 o 
   1   7   2       41.53       41.93      8.07 o 
   2   7   2        7.85        6.59      4.02 o 
   3   7   2       14.51       13.78      5.72 o 
   4   7   2       13.45       13.30      5.69 o 
  -6   8   2        5.73        5.76      4.14 o 
  -5   8   2       19.89       23.18      7.00 o 
  -4   8   2       14.05       12.35      4.92 o 
  -3   8   2       16.46        8.65      4.21 o 
  -2   8   2        2.48        0.78      2.35 o 
  -1   8   2        4.94        5.57      2.47 o 
   0   8   2        1.68        3.71      3.42 o 
   1   8   2        5.15        3.56      3.68 o 
   2   8   2        4.37        9.08      4.99 o 
   3   8   2       17.18       16.23      6.15 o 
  -5   9   2        0.04       -1.43      2.64 o 
  -4   9   2        0.00       -0.61      2.81 o 
  -3   9   2       59.39       64.75     10.34 o 
  -2   9   2       17.46       17.80      5.67 o 
  -1   9   2        0.10        0.68      2.83 o 
   0   9   2       18.61       42.61      8.84 o 
   1   9   2        0.86        1.40      3.51 o 
   0 -10   3        1.07       -0.80      2.64 o 
   1 -10   3        1.58        1.70      3.17 o 
   2 -10   3      103.58      110.77     12.01 o 
  -3  -9   3        6.77        4.77      4.38 o 
  -2  -9   3        2.70       -0.12      2.76 o 
  -1  -9   3        1.93        2.45      3.12 o 
   0  -9   3        0.03       -0.39      2.25 o 
   1  -9   3        4.69        2.59      3.17 o 
   2  -9   3        1.07        1.07      2.57 o 
   3  -9   3       22.08       20.71      6.39 o 
   4  -9   3        1.50        8.36      4.60 o 
   5  -9   3       11.04        9.03      5.14 o 
  -4  -8   3        7.28       12.67      6.03 o 
  -3  -8   3        0.41       -0.70      2.45 o 
  -2  -8   3       31.97       34.44      7.46 o 
  -1  -8   3      150.96      132.67     11.21 o 
   0  -8   3        3.17        2.13      2.59 o 
   1  -8   3        0.61        0.10      2.20 o 
   2  -8   3       53.11       51.16      8.72 o 
   3  -8   3       24.73       14.44      5.01 o 
   4  -8   3       40.78       49.61      9.25 o 
   5  -8   3       17.75       13.06      5.23 o 
   6  -8   3        1.71        4.80      3.83 o 
  -5  -7   3       11.23       15.11      5.91 o 
  -4  -7   3       29.35       30.96      7.68 o 
  -3  -7   3        8.97        5.91      3.80 o 
  -2  -7   3        0.21       -0.39      2.06 o 
  -1  -7   3      158.64      170.57     11.65 o 
   0  -7   3        0.70        2.13      2.45 o 
   1  -7   3       77.70       73.39      8.19 o 
   2  -7   3        1.37        0.56      2.06 o 
   3  -7   3      159.33      179.15     12.81 o 
   4  -7   3       75.45       70.92      8.82 o 
   5  -7   3       47.09       54.02      9.30 o 
   6  -7   3        5.87        6.01      4.31 o 
  -6  -6   3        1.99        2.06      3.37 o 
  -5  -6   3       62.95       64.24     10.63 o 
  -4  -6   3       11.37        6.76      3.80 o 
  -3  -6   3       15.54       15.11      5.04 o 
  -2  -6   3        0.39        2.03      2.33 o 
  -1  -6   3        0.39        1.40      2.16 o 
   0  -6   3        1.41        2.52      2.08 o 
   1  -6   3        3.82        6.99      2.00 o 
   2  -6   3       29.82       31.32      6.23 o 
   3  -6   3      960.25     1009.79     28.07 o 
   4  -6   3        2.95        0.19      2.16 o 
   5  -6   3        1.04        1.33      2.64 o 
   6  -6   3        2.97        2.83      3.42 o 
   7  -6   3        0.20        0.09      2.19 o 
  -7  -5   3        0.47        0.92      3.32 o 
  -6  -5   3       21.16       28.41      7.19 o 
  -5  -5   3       94.41       88.41      9.88 o 
  -4  -5   3       75.88       87.64      9.20 o 
  -3  -5   3        2.20        2.01      2.20 o 
  -2  -5   3      128.07      133.61      9.62 o 
  -1  -5   3       19.74       22.74      4.67 o 
   0  -5   3      113.58      113.36      7.32 o 
   1  -5   3      400.58      406.14     16.53 o 
   2  -5   3        2.89        5.86      2.79 o 
   3  -5   3      224.18      211.85     12.38 o 
   4  -5   3        0.94       -0.17      1.70 o 
   5  -5   3       73.27       70.54      8.48 o 
   6  -5   3       12.16       10.95      4.77 o 
   7  -5   3        0.17       -1.36      1.86 o 
  -8  -4   3        0.18       -1.07      3.05 o 
  -7  -4   3        1.12        0.53      2.86 o 
  -6  -4   3       12.04       11.70      4.89 o 
  -5  -4   3        0.04       -0.07      1.94 o 
  -4  -4   3        0.46       -0.27      1.67 o 
  -3  -4   3      191.61      209.72     11.92 o 
  -2  -4   3       22.57       21.15      4.43 o 
  -1  -4   3      323.78      356.19     12.74 o 
   0  -4   3       53.70       59.42      4.84 o 
   1  -4   3      142.30      139.33      5.17 o 
   2  -4   3      104.58      112.33      3.73 o 
   3  -4   3      167.29      180.09     10.90 o 
   4  -4   3        9.94       10.92      3.97 o 
   5  -4   3        0.31       -0.31      2.01 o 
   6  -4   3       12.00       12.09      4.84 o 
   7  -4   3       21.84       26.21      7.17 o 
   8  -4   3        0.00        0.12      3.37 o 
  -8  -3   3        0.85        0.99      2.14 o 
  -7  -3   3        6.30        7.02      2.84 o 
  -6  -3   3        2.56        2.34      2.02 o 
  -5  -3   3       26.38       20.93      3.76 o 
  -4  -3   3      112.03      114.91      9.03 o 
  -3  -3   3       65.48       68.14      6.56 o 
  -2  -3   3       78.68       93.04      6.76 o 
  -1  -3   3        2.73        5.33      2.06 o 
   0  -3   3        0.98        2.01      1.33 o 
   1  -3   3      179.30      176.13      4.93 o 
   2  -3   3       17.47       19.09      1.63 o 
   3  -3   3       78.91       87.85      7.46 o 
   4  -3   3      214.27      238.71     13.15 o 
   5  -3   3       90.53       75.07      8.43 o 
   6  -3   3       46.99       48.74      5.76 o 
   7  -3   3        1.23        1.38      2.81 o 
   8  -3   3        1.00        0.70      3.29 o 
  -8  -2   3       14.27       13.31      3.73 o 
  -7  -2   3        8.93        7.77      2.73 o 
  -6  -2   3        2.13        1.12      1.66 o 
  -5  -2   3        2.95        3.08      1.70 o 
  -4  -2   3        1.72        0.90      1.12 o 
  -3  -2   3      361.85      366.51     13.37 o 
  -2  -2   3      270.32      256.95     10.10 o 
  -1  -2   3        7.94        7.15      2.06 o 
   0  -2   3      397.61      375.38      7.05 o 
   1  -2   3      173.25      163.61      8.95 o 
   2  -2   3     1619.56     1759.95     16.97 o 
   3  -2   3       45.67       42.20      2.58 o 
   4  -2   3      111.19      126.66      9.54 o 
   5  -2   3       19.78       16.98      4.99 o 
   6  -2   3        8.60        9.98      4.31 o 
   7  -2   3        2.08        4.58      3.78 o 
   8  -2   3        1.03        1.43      3.32 o 
  -9  -1   3        0.07       -1.43      2.62 o 
  -8  -1   3        0.03       -1.18      1.63 o 
  -7  -1   3        2.18        1.32      1.80 o 
  -6  -1   3        6.34        5.31      1.75 o 
  -5  -1   3       13.98       11.67      2.06 o 
  -4  -1   3       37.60       39.11      3.02 o 
  -3  -1   3      802.04      810.60     20.65 o 
  -2  -1   3        0.53       -0.31      1.04 o 
   0  -1   3      879.11      872.43      9.87 o 
   1  -1   3      873.15      885.85     24.49 o 
   2  -1   3      159.15      177.22      6.19 o 
   3  -1   3       27.80       37.94      3.05 o 
   4  -1   3        0.05        0.91      1.06 o 
   5  -1   3      141.60      132.76     10.80 o 
   6  -1   3      153.95      145.55     12.33 o 
   7  -1   3       81.28       67.02     10.92 o 
   8  -1   3        6.85        3.92      4.17 o 
  -9   0   3        1.40        0.19      2.74 o 
  -8   0   3        0.03        0.00      2.45 o 
  -7   0   3       12.04       10.94      2.95 o 
  -6   0   3        0.01       -0.34      1.06 o 
  -5   0   3        0.78        0.93      1.01 o 
  -4   0   3      775.94      712.10     17.92 o 
  -3   0   3       35.86       35.27      2.24 o 
  -2   0   3     1937.02     1930.72     17.13 o 
  -1   0   3      106.39      103.45      3.86 o 
   0   0   3       64.74       66.26      2.81 o 
   1   0   3      120.10      135.24      4.37 o 
   2   0   3      177.87      190.54      7.82 o 
   3   0   3        6.75        5.98      1.68 o 
   4   0   3       44.52       46.74      4.15 o 
   5   0   3        5.33        5.71      2.18 o 
   6   0   3      315.23      343.60     18.75 o 
   7   0   3        0.08       -0.92      2.62 o 
   8   0   3       15.20       14.32      6.13 o 
  -9   1   3        1.77        1.67      3.03 o 
  -8   1   3        0.12       -0.61      2.18 o 
  -7   1   3        0.32        0.26      1.63 o 
  -6   1   3       24.63       28.93      3.22 o 
  -5   1   3       94.81      103.39      4.43 o 
  -4   1   3       40.02       41.36      2.73 o 
  -3   1   3      527.10      504.75      7.71 o 
  -2   1   3      468.63      471.04     12.45 o 
  -1   1   3       79.75       73.12      4.65 o 
   0   1   3       63.46       57.39      2.60 o 
   1   1   3        0.29        0.47      0.79 o 
   2   1   3      190.15      182.36      6.22 o 
   3   1   3      336.17      298.46      8.86 o 
   4   1   3      176.53      163.98      7.40 o 
   5   1   3       23.81       21.29      3.80 o 
   6   1   3       77.73       75.70      9.37 o 
   7   1   3       14.26       11.46      5.18 o 
  -8   2   3        0.29        0.47      1.89 o 
  -7   2   3      100.64      103.99      6.77 o 
  -6   2   3        0.48       -0.56      1.09 o 
  -5   2   3       32.28       38.54      3.27 o 
  -4   2   3        7.54        5.89      1.31 o 
  -3   2   3      334.41      325.29      7.04 o 
  -2   2   3        8.28        6.78      1.54 o 
  -1   2   3     1565.14     1588.54     22.32 o 
   0   2   3     1185.59     1258.32     10.21 o 
   1   2   3       67.88       68.29      3.76 o 
   2   2   3     1451.76     1516.48     19.01 o 
   3   2   3      229.68      237.85      8.52 o 
   4   2   3        6.02        4.78      2.00 o 
   5   2   3        8.67        8.89      2.77 o 
   6   2   3        1.05        1.95      1.99 o 
   7   2   3        2.20        3.29      3.71 o 
  -8   3   3        8.14       10.61      5.01 o 
  -7   3   3        2.57        1.14      2.64 o 
  -6   3   3       13.76       14.68      3.07 o 
  -5   3   3       72.33       73.89      3.79 o 
  -4   3   3        3.53        4.91      1.27 o 
  -3   3   3      273.16      268.29      5.15 o 
  -2   3   3       47.15       42.58      1.87 o 
  -1   3   3       52.55       47.59      3.37 o 
   0   3   3      241.01      256.27      5.27 o 
   1   3   3       22.10       19.49      1.90 o 
   2   3   3        0.52        0.93      1.87 o 
   3   3   3      254.79      260.48      9.54 o 
   4   3   3        3.92        2.61      1.96 o 
   5   3   3        0.01        0.27      1.65 o 
   6   3   3       24.00       26.33      4.94 o 
   7   3   3        5.01        3.37      4.02 o 
  -9   4   3        1.91       -1.19      3.37 o 
  -8   4   3        1.67        1.02      3.54 o 
  -7   4   3        8.49        9.35      4.60 o 
  -6   4   3        8.09        7.68      3.90 o 
  -5   4   3      305.80      332.82     16.40 o 
  -4   4   3       48.22       50.41      3.10 o 
  -3   4   3      171.60      179.37      5.72 o 
  -2   4   3      125.13      129.77      4.44 o 
  -1   4   3     2282.85     2290.84     44.47 o 
   0   4   3      503.51      500.71     10.49 o 
   1   4   3      102.23      105.58      3.92 o 
   2   4   3        1.68        1.43      1.35 o 
   3   4   3      122.74      120.99      7.12 o 
   4   4   3      129.45      136.62      8.12 o 
   5   4   3       29.29       33.04      5.42 o 
   6   4   3       19.36       15.08      4.13 o 
  -8   5   3        0.07       -1.77      2.74 o 
  -7   5   3        0.35        0.36      3.10 o 
  -6   5   3        4.25        5.52      3.80 o 
  -5   5   3       28.62       34.44      6.98 o 
  -4   5   3       20.81       23.11      3.88 o 
  -3   5   3        6.04        7.86      2.21 o 
  -2   5   3        0.33       -0.25      0.77 o 
  -1   5   3        5.26        6.29      1.95 o 
   0   5   3      255.93      251.76      8.24 o 
   1   5   3       95.74       99.36      8.99 o 
   2   5   3        2.38        4.48      2.11 o 
   3   5   3      188.37      208.18      9.79 o 
   4   5   3       34.40       33.44      5.47 o 
   5   5   3        0.17        0.13      1.92 o 
  -8   6   3        5.15        2.66      4.19 o 
  -7   6   3        7.83        8.19      4.75 o 
  -6   6   3        4.77        1.70      2.93 o 
  -5   6   3       22.03       18.36      5.57 o 
  -4   6   3        0.85        1.26      2.42 o 
  -3   6   3        7.04        5.35      2.08 o 
  -2   6   3       99.90       93.04      5.92 o 
  -1   6   3        4.04        5.66      2.17 o 
   0   6   3        4.70        4.55      2.05 o 
   1   6   3      453.59      433.80     19.89 o 
   2   6   3       18.18       19.38      5.93 o 
   3   6   3        5.75        3.71      3.39 o 
   4   6   3        0.04        0.06      1.88 o 
   5   6   3       24.54       27.99      5.62 o 
  -7   7   3       12.79       10.56      5.40 o 
  -6   7   3        2.50       -0.29      2.86 o 
  -5   7   3        0.58        1.19      2.64 o 
  -4   7   3        0.07       -1.72      1.94 o 
  -3   7   3       10.11        8.95      2.71 o 
  -2   7   3       32.91       33.22      4.75 o 
  -1   7   3        3.10        0.59      1.66 o 
   0   7   3       68.81       68.65     10.10 o 
   1   7   3        9.26        7.78      4.09 o 
   2   7   3        5.55        7.53      4.12 o 
   3   7   3        1.90        0.85      3.22 o 
   4   7   3        9.31       12.35      5.81 o 
  -6   8   3        0.28       -1.77      2.57 o 
  -5   8   3       16.59       17.71      6.15 o 
  -4   8   3       37.70       38.51      8.14 o 
  -3   8   3        1.48        0.99      2.54 o 
  -2   8   3        0.32        0.27      1.82 o 
  -1   8   3        1.39        2.45      3.29 o 
   0   8   3       51.44       52.44      9.42 o 
   1   8   3       47.29       54.28     10.03 o 
   2   8   3        0.73        0.31      2.71 o 
  -5   9   3        6.37        2.52      3.58 o 
  -4   9   3        3.47        1.40      3.29 o 
  -3   9   3        1.29        0.92      2.98 o 
  -1   9   3        0.04        0.36      3.12 o 
   0   9   3       30.73       42.70      9.18 o 
   1   9   3        0.08        0.56      3.22 o 
   0 -10   4       24.75       20.88      6.83 o 
   1 -10   4        2.33        1.70      3.39 o 
   2 -10   4        0.06       -0.27      2.86 o 
  -3  -9   4        4.12        1.65      3.56 o 
  -2  -9   4       53.33       52.13      9.76 o 
  -1  -9   4       15.13       25.97      6.64 o 
   0  -9   4       28.10       25.19      6.78 o 
   1  -9   4        7.66        9.18      4.63 o 
   2  -9   4       28.42       25.68      6.95 o 
   3  -9   4        1.17        4.77      3.90 o 
   4  -9   4        2.27        3.10      3.42 o 
  -4  -8   4        0.97       -0.53      2.88 o 
  -3  -8   4        4.61        3.51      3.63 o 
  -2  -8   4       23.36       18.85      5.86 o 
  -1  -8   4        2.05        4.99      3.46 o 
   0  -8   4        1.27        0.56      2.30 o 
   1  -8   4      121.60      117.79     11.12 o 
   2  -8   4        5.37        5.16      3.66 o 
   3  -8   4       26.00       30.74      7.51 o 
   4  -8   4        2.78        1.79      3.25 o 
   5  -8   4        2.52        3.08      3.63 o 
  -5  -7   4       24.49       19.94      6.73 o 
  -4  -7   4        0.82        3.20      3.08 o 
  -3  -7   4        5.20        3.75      3.34 o 
  -2  -7   4       29.83       26.86      6.35 o 
  -1  -7   4        4.23        3.44      2.74 o 
   0  -7   4       61.14       71.52      5.43 o 
   1  -7   4      216.16      218.51     13.98 o 
   2  -7   4      102.25       99.38      9.83 o 
   3  -7   4       15.17       11.07      4.38 o 
   4  -7   4       50.37       53.85      9.30 o 
   5  -7   4        5.71        1.94      3.25 o 
   6  -7   4        5.21        7.00      4.41 o 
  -6  -6   4        0.19       -0.12      2.88 o 
  -5  -6   4        4.92        8.70      4.43 o 
  -4  -6   4        0.30       -0.29      2.25 o 
  -3  -6   4       11.79       11.58      4.46 o 
  -2  -6   4        0.01       -0.29      1.84 o 
  -1  -6   4       74.45       68.57      7.10 o 
   0  -6   4       58.32       61.17      5.24 o 
   1  -6   4      589.89      590.14     12.76 o 
   2  -6   4       85.06       84.63      8.57 o 
   3  -6   4      700.31      653.30     23.71 o 
   4  -6   4       33.10       35.39      7.29 o 
   5  -6   4       25.05       22.89      6.30 o 
   6  -6   4       22.79       20.27      6.42 o 
   7  -6   4        0.03        1.09      2.42 o 
  -7  -5   4        4.05        4.72      4.05 o 
  -6  -5   4       16.51       11.72      5.04 o 
  -5  -5   4       26.03       27.83      6.95 o 
  -4  -5   4       31.76       32.19      7.02 o 
  -3  -5   4        1.06        3.44      2.49 o 
  -2  -5   4       11.92        7.70      3.25 o 
  -1  -5   4       56.47       55.74      5.98 o 
   0  -5   4      154.03      158.52      6.66 o 
   1  -5   4        9.07        8.37      1.95 o 
   2  -5   4        0.00       -0.65      1.38 o 
   3  -5   4        1.46        1.14      2.01 o 
   4  -5   4       37.39       39.22      7.44 o 
   5  -5   4        2.08        0.51      2.35 o 
   6  -5   4       30.40       24.63      6.88 o 
   7  -5   4        5.27        5.28      4.38 o 
  -8  -4   4        1.59       -0.29      3.39 o 
  -7  -4   4        0.06       -1.82      2.59 o 
  -6  -4   4        9.66        8.82      4.58 o 
  -5  -4   4       59.03       61.48      9.28 o 
  -4  -4   4        0.26        3.97      2.76 o 
  -2  -4   4      317.78      351.40     14.24 o 
  -1  -4   4        0.00       -0.51      1.19 o 
   0  -4   4      182.39      189.66      6.63 o 
   1  -4   4      256.65      260.01     12.72 o 
   2  -4   4       21.31       21.25      2.27 o 
   3  -4   4        2.23        0.85      1.87 o 
   4  -4   4        7.86        3.83      2.83 o 
   5  -4   4        8.84       14.65      5.30 o 
   6  -4   4       16.12       16.93      5.72 o 
   7  -4   4       24.06       19.09      6.35 o 
  -8  -3   4        1.53        0.70      2.20 o 
  -7  -3   4        0.06       -0.34      1.76 o 
  -6  -3   4       11.50        8.96      4.21 o 
  -5  -3   4      224.53      204.99     13.15 o 
  -4  -3   4        3.15        3.22      2.45 o 
  -3  -3   4       39.29       32.63      5.62 o 
  -2  -3   4      154.99      146.93      8.70 o 
  -1  -3   4       77.57       99.02      6.56 o 
   0  -3   4      325.68      327.49     11.92 o 
   1  -3   4      736.94      855.59     11.83 o 
   2  -3   4      719.89      792.56     23.71 o 
   3  -3   4      190.71      193.00     11.46 o 
   4  -3   4       14.87       16.45      4.99 o 
   5  -3   4      173.34      159.55     12.35 o 
   6  -3   4       26.35       23.16      6.66 o 
   7  -3   4        4.54        3.22      3.66 o 
  -8  -2   4        8.26        3.61      2.53 o 
  -7  -2   4        0.09        0.17      1.68 o 
  -6  -2   4       25.05       23.00      4.08 o 
  -5  -2   4       17.96       16.84      3.21 o 
  -4  -2   4      105.72      108.27      8.48 o 
  -3  -2   4        5.34        2.03      1.79 o 
  -2  -2   4       79.70       70.27      5.81 o 
  -1  -2   4       46.14       46.00      4.46 o 
   0  -2   4      339.64      334.11      8.33 o 
   1  -2   4      570.48      632.92      9.92 o 
   2  -2   4      291.68      339.62      8.26 o 
   3  -2   4       49.97       45.35      3.24 o 
   4  -2   4       25.37       28.85      5.93 o 
   5  -2   4       19.30       17.32      5.30 o 
   6  -2   4       10.43        7.34      4.17 o 
   7  -2   4        0.51        0.29      2.81 o 
  -9  -1   4        6.30        6.13      4.19 o 
  -8  -1   4        0.27       -0.81      1.74 o 
  -7  -1   4       12.21       13.64      4.75 o 
  -6  -1   4       32.51       33.95      3.69 o 
  -5  -1   4       16.58       17.62      2.56 o 
  -4  -1   4       12.70       12.34      2.01 o 
  -3  -1   4        8.30       11.55      3.22 o 
  -2  -1   4     1103.89     1007.92     19.89 o 
  -1  -1   4        7.32        7.12      2.23 o 
   0  -1   4      500.42      518.37      8.74 o 
   1  -1   4      507.21      515.15     18.22 o 
   2  -1   4      521.34      549.72     10.02 o 
   3  -1   4        6.11       10.62      2.11 o 
   4  -1   4      177.30      173.54      6.84 o 
   5  -1   4        3.46        2.18      2.71 o 
   6  -1   4        8.55        4.12      3.49 o 
   7  -1   4        1.61        2.06      3.27 o 
  -9   0   4        0.88       -0.22      2.74 o 
  -8   0   4        0.20        0.65      2.45 o 
  -7   0   4        0.00        0.24      1.34 o 
  -6   0   4       14.11       14.84      2.54 o 
  -5   0   4        4.16        3.63      1.43 o 
  -4   0   4     2533.88     2613.28     24.67 o 
  -3   0   4       84.89       75.95      4.36 o 
  -2   0   4       31.47       34.10      2.96 o 
  -1   0   4      586.61      565.76      9.68 o 
   0   0   4      157.74      168.01      4.97 o 
   1   0   4       14.36       16.94      2.27 o 
   2   0   4       11.89       11.17      2.09 o 
   3   0   4       22.72       26.25      3.40 o 
   4   0   4       13.59       12.98      2.80 o 
   5   0   4       49.73       46.17      8.24 o 
   6   0   4      179.29      172.00     13.95 o 
   7   0   4        5.63        8.36      4.80 o 
  -8   1   4        2.57        2.99      2.42 o 
  -7   1   4       14.52       15.10      2.72 o 
  -6   1   4       24.86       24.60      3.04 o 
  -5   1   4        7.99        9.66      1.87 o 
  -4   1   4        2.72        3.49      1.18 o 
  -3   1   4        7.40        4.83      1.64 o 
  -2   1   4      100.91       94.73      4.54 o 
  -1   1   4       30.32       33.17      1.71 o 
   0   1   4        0.69        1.89      1.28 o 
   1   1   4      382.08      441.04      9.15 o 
   2   1   4      235.07      227.31      7.47 o 
   3   1   4        1.19        1.78      1.39 o 
   4   1   4        0.21        0.92      1.36 o 
   5   1   4        9.50       10.30      2.99 o 
   6   1   4        1.14       -0.10      2.52 o 
   7   1   4        0.03        0.31      2.74 o 
  -8   2   4        7.57        8.89      4.63 o 
  -7   2   4        8.47       17.27      5.43 o 
  -6   2   4        2.22        2.70      1.45 o 
  -5   2   4        8.52        9.88      1.87 o 
  -4   2   4      225.82      234.44      5.56 o 
  -3   2   4       15.53       19.24      2.55 o 
  -2   2   4       80.98       82.18      4.45 o 
  -1   2   4        2.26        3.20      0.71 o 
   0   2   4     1136.15     1247.40     14.80 o 
   1   2   4      407.50      394.08      9.22 o 
   2   2   4        1.70        3.85      1.59 o 
   3   2   4       11.06       13.78      3.27 o 
   4   2   4       18.93       21.28      3.91 o 
   5   2   4       67.59       77.52      6.36 o 
   6   2   4        0.05        1.57      2.23 o 
   7   2   4        0.41       -0.10      2.81 o 
  -9   3   4        0.50        1.84      3.78 o 
  -8   3   4        4.92        2.20      3.49 o 
  -7   3   4        0.01       -1.38      2.28 o 
  -6   3   4        1.70       -0.73      2.20 o 
  -5   3   4        7.17       10.26      2.54 o 
  -4   3   4        0.01        1.20      1.39 o 
  -3   3   4       74.72       66.78      4.82 o 
  -2   3   4      104.35      104.82      5.26 o 
  -1   3   4       37.27       37.24      3.48 o 
   0   3   4      154.07      155.28      4.40 o 
   1   3   4       43.33       44.63      3.01 o 
   2   3   4       25.94       32.53      4.12 o 
   3   3   4       17.74       18.46      3.51 o 
   4   3   4       13.61       11.88      3.23 o 
   5   3   4       95.16       96.67      7.34 o 
   6   3   4        2.66        3.84      2.64 o 
  -9   4   4        1.38        4.09      4.43 o 
  -8   4   4        7.44        6.93      4.55 o 
  -7   4   4        2.11        5.18      3.58 o 
  -6   4   4       12.39       20.86      5.93 o 
  -5   4   4       34.43       33.46      4.39 o 
  -4   4   4       12.24       14.00      2.86 o 
  -3   4   4        5.21        3.86      1.76 o 
  -2   4   4      166.12      183.05      8.47 o 
  -1   4   4      710.48      761.20     54.08 o 
   0   4   4        4.00        4.35      1.61 o 
   1   4   4        2.30        0.87      1.22 o 
   2   4   4       21.89       21.08      3.62 o 
   3   4   4        5.49        8.28      2.71 o 
   4   4   4       17.31       14.67      3.59 o 
   5   4   4       51.88       49.58      8.14 o 
   6   4   4        5.59        6.03      4.60 o 
  -8   5   4        2.05        1.79      3.73 o 
  -7   5   4       11.33        8.19      4.77 o 
  -6   5   4        0.67        2.62      3.17 o 
  -5   5   4        3.89        5.64      3.78 o 
  -4   5   4        1.29        1.14      1.50 o 
  -3   5   4       24.63       28.51      4.07 o 
  -2   5   4       11.80       11.83      2.72 o 
  -1   5   4        8.60       10.41      2.50 o 
   0   5   4      114.40      111.86      5.97 o 
   1   5   4      112.19       99.09      9.50 o 
   2   5   4        8.07        8.93      2.68 o 
   3   5   4        3.32        2.91      2.19 o 
   4   5   4       17.43       16.39      4.09 o 
   5   5   4       17.05       14.37      4.12 o 
  -8   6   4        3.58        4.02      4.41 o 
  -7   6   4        0.07       -0.82      2.81 o 
  -6   6   4       12.38       17.54      6.06 o 
  -5   6   4        2.17        2.08      2.88 o 
  -4   6   4        0.38       -0.48      1.43 o 
  -3   6   4        5.74        7.39      2.49 o 
  -2   6   4      250.06      245.97     17.73 o 
  -1   6   4     1878.98     1880.97     25.76 o 
   0   6   4       79.99       81.00      9.01 o 
   1   6   4       18.18       18.87      5.69 o 
   2   6   4       49.00       52.88      9.45 o 
   3   6   4       66.36       72.38     11.46 o 
   4   6   4        0.31        1.25      2.91 o 
  -7   7   4        2.74        3.46      4.09 o 
  -6   7   4        0.03        0.34      2.76 o 
  -5   7   4       18.17       18.46      5.98 o 
  -4   7   4        1.95        1.79      2.76 o 
  -3   7   4       40.81       37.96      7.68 o 
  -2   7   4        3.63        4.25      2.29 o 
  -1   7   4       34.08       35.22      7.32 o 
   0   7   4        7.88        2.88      2.98 o 
   1   7   4       20.51       25.75      7.00 o 
   2   7   4       43.73       43.72      9.37 o 
   3   7   4       15.66       25.87      7.58 o 
  -6   8   4        4.31        8.36      4.89 o 
  -5   8   4        2.92       -0.97      2.59 o 
  -4   8   4        0.79        1.11      2.98 o 
  -3   8   4        7.97        4.75      3.51 o 
  -2   8   4       19.79       15.46      3.78 o 
  -1   8   4       56.31       52.51      9.50 o 
   0   8   4        2.46        5.43      3.97 o 
   1   8   4       10.39        5.04      4.12 o 
   2   8   4        7.60        5.35      4.51 o 
  -4   9   4        9.72       10.22      5.16 o 
  -3   9   4        1.64        1.21      3.29 o 
  -1   9   4        5.32        7.22      4.92 o 
  -3  -9   5        5.96        6.49      4.60 o 
  -2  -9   5        5.00        3.22      3.68 o 
   0  -9   5       30.24       43.65      9.11 o 
   1  -9   5        3.16        2.81      3.46 o 
   2  -9   5        0.55        1.19      2.88 o 
   3  -9   5       28.22       29.70      7.75 o 
   4  -9   5        2.09        0.44      3.25 o 
  -4  -8   5        6.78        9.71      5.43 o 
  -3  -8   5       80.42       88.10     10.63 o 
  -2  -8   5       17.26       13.13      5.04 o 
  -1  -8   5        2.08        4.72      3.37 o 
   0  -8   5       10.00        7.44      3.92 o 
   1  -8   5        2.10        2.23      2.79 o 
   2  -8   5      143.64      162.48     13.59 o 
   3  -8   5        5.09        4.87      3.80 o 
   4  -8   5        6.56        3.66      3.75 o 
   5  -8   5        3.00        2.59      3.83 o 
  -5  -7   5        0.01       -0.90      2.57 o 
  -4  -7   5        0.71        0.87      2.71 o 
  -3  -7   5       45.83       51.09      9.06 o 
  -2  -7   5        0.50        0.53      2.47 o 
  -1  -7   5      112.67      110.55      9.59 o 
   0  -7   5        7.29        6.17      3.94 o 
   1  -7   5      101.10      105.92     10.29 o 
   2  -7   5      120.18      111.88     10.71 o 
   3  -7   5      101.33      112.59     11.14 o 
   4  -7   5       11.63       12.21      5.09 o 
   5  -7   5        4.97        3.66      3.78 o 
   6  -7   5        6.33        6.73      4.65 o 
  -6  -6   5        3.07       -1.11      2.76 o 
  -5  -6   5        0.35        0.44      2.69 o 
  -4  -6   5        1.84        1.43      2.83 o 
  -3  -6   5        1.20        2.23      2.42 o 
  -2  -6   5        1.65        3.68      2.93 o 
  -1  -6   5        0.09        0.92      2.06 o 
   0  -6   5       73.42       78.37      5.42 o 
   1  -6   5      532.33      522.43     20.86 o 
   2  -6   5       17.08       15.55      4.82 o 
   3  -6   5        0.47       -0.27      1.94 o 
   4  -6   5       10.75        7.87      4.24 o 
   5  -6   5       13.59       14.17      5.28 o 
   6  -6   5        0.11       -0.19      2.79 o 
  -7  -5   5        7.62        9.01      4.99 o 
  -6  -5   5        1.28       -0.85      2.42 o 
  -5  -5   5       37.73       28.66      7.02 o 
  -4  -5   5        4.06        4.60      3.25 o 
  -3  -5   5        0.76        0.87      2.11 o 
  -2  -5   5        2.90        4.77      2.96 o 
  -1  -5   5      275.98      294.11     13.27 o 
   0  -5   5       14.29       12.48      2.60 o 
   1  -5   5      135.54      124.89      5.82 o 
   2  -5   5       31.80       25.92      5.72 o 
   3  -5   5       44.42       42.29      7.61 o 
   4  -5   5       10.22        9.20      4.12 o 
   5  -5   5        0.77        0.68      2.71 o 
   6  -5   5       40.24       36.36      8.41 o 
   7  -5   5        4.39        2.88      4.09 o 
  -8  -4   5        0.21       -1.36      2.93 o 
  -7  -4   5        0.38       -1.21      2.40 o 
  -6  -4   5        3.57        7.10      4.05 o 
  -5  -4   5        7.59        8.36      3.97 o 
  -4  -4   5       14.69        8.09      3.68 o 
  -3  -4   5       90.34       84.92      8.24 o 
  -2  -4   5       17.40       19.84      4.55 o 
  -1  -4   5       46.81       48.52      5.47 o 
   0  -4   5      252.22      258.12      8.13 o 
   1  -4   5       11.91       12.90      3.62 o 
   2  -4   5        1.31        2.08      2.28 o 
   3  -4   5        7.66        5.21      3.15 o 
   4  -4   5      194.19      193.76     13.42 o 
   5  -4   5      173.75      155.22     12.96 o 
   6  -4   5        1.47       -0.78      2.57 o 
   7  -4   5       23.98       25.80      7.78 o 
  -8  -3   5        0.28        1.87      3.61 o 
  -7  -3   5        0.68       -1.16      2.30 o 
  -6  -3   5       10.52       10.20      4.48 o 
  -5  -3   5       33.92       29.12      6.61 o 
  -4  -3   5        0.07        1.70      1.99 o 
  -3  -3   5       44.75       55.64      6.35 o 
  -2  -3   5      223.94      240.87     11.53 o 
  -1  -3   5      222.53      234.55     10.49 o 
   0  -3   5      353.41      372.07     16.58 o 
   1  -3   5       13.70       11.20      2.09 o 
   2  -3   5       68.36       70.33      5.20 o 
   3  -3   5        0.08        0.12      1.50 o 
   4  -3   5        2.33        2.45      2.81 o 
   5  -3   5       76.55       63.46     10.29 o 
   6  -3   5        7.73        7.07      4.14 o 
   7  -3   5        0.02        1.04      3.22 o 
  -8  -2   5        0.14        0.55      2.01 o 
  -7  -2   5        6.07        8.72      4.43 o 
  -6  -2   5       43.49       40.04      7.58 o 
  -5  -2   5        4.50        3.71      2.96 o 
  -4  -2   5       21.11       21.07      5.06 o 
  -3  -2   5       10.11       14.34      3.95 o 
  -2  -2   5       60.82       61.50      5.91 o 
  -1  -2   5       96.22      101.15      4.75 o 
   0  -2   5     1694.56     1909.78     44.02 o 
   1  -2   5      174.91      171.59      5.92 o 
   2  -2   5       18.69       18.63      2.60 o 
   3  -2   5        0.67        1.52      1.18 o 
   4  -2   5        3.82        1.31      2.33 o 
   5  -2   5       34.71       35.07      7.58 o 
   6  -2   5        1.56        0.82      2.79 o 
   7  -2   5        0.97        0.17      3.08 o 
  -9  -1   5        0.53        1.07      3.32 o 
  -8  -1   5        3.40        3.91      2.54 o 
  -7  -1   5        4.27        2.78      2.18 o 
  -6  -1   5        5.51        4.02      1.81 o 
  -5  -1   5      356.65      331.39     15.53 o 
  -4  -1   5        3.65        6.69      3.03 o 
  -3  -1   5       63.66       56.61      6.01 o 
  -2  -1   5       22.23       36.31      5.35 o 
  -1  -1   5      290.78      280.07      7.15 o 
   0  -1   5     1306.82     1370.90     15.83 o 
   1  -1   5       99.80      115.33      4.96 o 
   2  -1   5      222.75      244.10     12.04 o 
   3  -1   5        0.71        0.01      1.10 o 
   4  -1   5       14.73       16.28      4.99 o 
   5  -1   5      613.43      615.15     24.42 o 
   6  -1   5       72.65       66.56     10.88 o 
  -8   0   5        0.87        1.05      2.01 o 
  -7   0   5        7.72       11.04      2.50 o 
  -6   0   5      275.25      263.52      8.03 o 
  -5   0   5        0.99        2.86      1.38 o 
  -4   0   5      327.51      305.29      9.56 o 
  -3   0   5       86.42       81.38      4.87 o 
  -2   0   5        0.05       -0.56      1.09 o 
  -1   0   5        5.55        9.62      1.68 o 
   0   0   5        0.19        0.59      0.84 o 
   1   0   5      178.60      197.54      7.29 o 
   2   0   5        0.85        0.66      1.04 o 
   3   0   5        1.03        2.22      1.47 o 
   4   0   5      853.70      869.32     17.13 o 
   5   0   5        0.09        1.94      2.88 o 
   6   0   5       22.67       19.89      6.35 o 
   7   0   5       11.90       10.54      5.26 o 
  -8   1   5        3.25        1.74      3.34 o 
  -7   1   5        0.74        1.72      2.06 o 
  -6   1   5       21.40       19.50      2.85 o 
  -5   1   5      131.28      134.43      5.12 o 
  -4   1   5      221.11      222.50      8.29 o 
  -3   1   5       24.80       25.27      3.39 o 
  -2   1   5       63.80       64.26      2.39 o 
  -1   1   5       21.58       25.86      1.94 o 
   0   1   5        0.12       -0.03      0.80 o 
   1   1   5      611.27      568.69     11.31 o 
   2   1   5      196.43      186.54      7.27 o 
   3   1   5       36.27       43.41      4.85 o 
   4   1   5       19.00       21.20      3.83 o 
   5   1   5      178.16      175.89     11.86 o 
   6   1   5        3.01        3.71      3.83 o 
   7   1   5        6.09        8.31      5.09 o 
  -9   2   5        5.77        4.87      4.48 o 
  -8   2   5        0.31        0.87      3.25 o 
  -7   2   5        0.21       -1.00      1.70 o 
  -6   2   5        5.01        5.15      3.44 o 
  -5   2   5       37.48       38.27      4.67 o 
  -4   2   5        8.92        9.29      2.42 o 
  -3   2   5       30.35       25.01      3.46 o 
  -2   2   5      211.26      225.44      7.74 o 
  -1   2   5       24.25       23.09      1.77 o 
   0   2   5      837.33      895.16     10.46 o 
   1   2   5      310.93      301.45      8.69 o 
   2   2   5        0.75        1.60      1.42 o 
   3   2   5       54.73       60.64      5.10 o 
   4   2   5       20.05       21.92      4.05 o 
   5   2   5       11.08       20.94      4.39 o 
   6   2   5        2.39        0.17      2.93 o 
  -9   3   5        0.00       -0.68      3.56 o 
  -8   3   5        3.37        2.69      3.73 o 
  -7   3   5        1.30       -0.44      2.66 o 
  -6   3   5        5.14        5.91      2.49 o 
  -5   3   5       34.02       30.80      4.34 o 
  -4   3   5       22.14       21.70      3.57 o 
  -3   3   5        4.98        6.50      2.10 o 
  -2   3   5        5.80        4.27      1.74 o 
  -1   3   5       21.61       22.91      3.22 o 
   0   3   5        1.39        1.02      0.88 o 
   1   3   5      286.22      284.72     11.13 o 
   2   3   5        3.70        5.85      2.10 o 
   3   3   5       36.28       33.51      4.77 o 
   4   3   5        0.26        1.45      1.86 o 
   5   3   5        0.01       -0.28      1.80 o 
   6   3   5        2.78        4.13      3.04 o 
  -8   4   5        7.78       10.42      5.30 o 
  -7   4   5       34.64       34.64      7.94 o 
  -6   4   5        1.93        0.07      2.54 o 
  -5   4   5       96.82      100.98      6.52 o 
  -4   4   5       11.85       12.93      2.92 o 
  -3   4   5      109.64      110.31      7.02 o 
  -2   4   5       11.56       11.65      2.73 o 
  -1   4   5        0.06        0.15      1.26 o 
   0   4   5       94.31       98.65      5.52 o 
   1   4   5       20.24       22.37      3.55 o 
   2   4   5       93.04       88.72      6.12 o 
   3   4   5       37.77       30.80      4.84 o 
   4   4   5        3.10        1.33      1.90 o 
   5   4   5        1.82        4.35      2.81 o 
  -8   5   5        0.13       -2.86      2.69 o 
  -7   5   5        0.12        3.27      3.75 o 
  -6   5   5       10.77        9.13      4.53 o 
  -5   5   5        1.18        2.22      1.93 o 
  -4   5   5        0.04       -0.69      1.42 o 
  -3   5   5       10.66        9.78      2.76 o 
  -2   5   5      173.56      170.00      8.00 o 
  -1   5   5      127.95      130.15      6.91 o 
   0   5   5        2.45        1.09      2.30 o 
   1   5   5      209.88      186.83     13.44 o 
   2   5   5       80.02       72.62      9.06 o 
   3   5   5        7.67        4.74      2.55 o 
   4   5   5        3.45        3.57      2.54 o 
  -7   6   5        1.65        4.77      4.07 o 
  -6   6   5        6.60        8.48      4.72 o 
  -5   6   5       22.21       23.37      6.20 o 
  -4   6   5        4.49        7.06      2.65 o 
  -3   6   5       94.04       94.53      6.58 o 
  -2   6   5       75.33       73.68      6.36 o 
  -1   6   5       59.04       71.55      6.05 o 
   0   6   5      141.20      118.86     11.09 o 
   1   6   5        5.93       10.49      4.63 o 
   2   6   5        8.59        7.39      4.36 o 
   3   6   5       19.35       19.74      6.52 o 
   4   6   5        3.65        3.66      4.19 o 
  -7   7   5        0.15       -1.53      2.86 o 
  -6   7   5        3.23        3.90      3.61 o 
  -5   7   5        2.67        5.28      3.68 o 
  -4   7   5        7.56       13.20      4.99 o 
  -3   7   5        0.10        1.82      1.98 o 
  -2   7   5       30.52       33.45      5.06 o 
  -1   7   5        2.68        6.15      3.92 o 
   0   7   5        8.20        8.16      4.36 o 
   1   7   5        3.56        6.06      4.51 o 
   2   7   5        2.42        0.58      3.15 o 
  -5   8   5        1.38        0.90      3.27 o 
  -4   8   5        3.99        5.21      4.17 o 
  -3   8   5       20.95       19.30      4.20 o 
  -2   8   5      161.90      167.11     13.88 o 
  -1   8   5        0.25        4.31      3.58 o 
   0   8   5        4.88        3.71      4.14 o 
   1   8   5        4.96        8.04      5.06 o 
  -2  -9   6        0.00        1.62      3.22 o 
  -1  -9   6        1.78        1.04      3.00 o 
   0  -9   6        0.25       -0.29      2.64 o 
   1  -9   6        5.38        1.79      3.08 o 
   2  -9   6        0.53        0.94      2.88 o 
   3  -9   6        8.40        7.75      4.84 o 
  -4  -8   6       17.97       12.89      6.01 o 
  -3  -8   6        7.35       12.60      5.50 o 
  -2  -8   6        1.65       -0.73      2.54 o 
  -1  -8   6       12.74       12.67      5.09 o 
   0  -8   6       60.42       61.14     10.54 o 
   1  -8   6      110.11      109.95     11.53 o 
   2  -8   6       40.86       46.70      9.13 o 
   3  -8   6        0.27       -0.87      2.42 o 
   4  -8   6        4.95        8.87      4.87 o 
  -5  -7   6        1.40        5.43      4.29 o 
  -4  -7   6        7.16        7.65      4.53 o 
  -3  -7   6       20.51       18.38      5.96 o 
  -2  -7   6       74.08       75.89      8.94 o 
  -1  -7   6       28.82       27.76      6.08 o 
   0  -7   6      228.01      225.78     15.26 o 
   1  -7   6       41.15       43.04      8.19 o 
   2  -7   6       79.51       83.08      9.76 o 
   3  -7   6        2.08        1.79      2.86 o 
   4  -7   6        8.70       11.14      5.16 o 
   5  -7   6       81.55       82.11     12.55 o 
  -6  -6   6        0.22        1.24      3.25 o 
  -5  -6   6        0.78       -0.34      2.64 o 
  -4  -6   6        6.33        5.14      3.71 o 
  -3  -6   6       46.99       54.60      9.01 o 
  -2  -6   6       12.81       13.27      4.60 o 
  -1  -6   6      306.94      325.77     15.31 o 
   0  -6   6        0.06        0.47      1.52 o 
   1  -6   6     1193.72     1164.47     32.26 o 
   2  -6   6        1.93        2.18      2.64 o 
   3  -6   6        1.21        0.99      2.54 o 
   4  -6   6       21.27       22.48      6.56 o 
   5  -6   6        1.24        2.18      3.15 o 
   6  -6   6        3.98        3.97      4.09 o 
  -7  -5   6        0.00       -1.40      2.96 o 
  -6  -5   6        1.06        0.82      2.83 o 
  -5  -5   6        6.28       11.75      4.92 o 
  -4  -5   6        1.87        3.46      3.12 o 
  -3  -5   6        8.39        5.55      3.46 o 
  -2  -5   6       67.09       61.53      7.24 o 
  -1  -5   6        0.02        0.73      1.79 o 
   0  -5   6       44.05       46.51      4.88 o 
   1  -5   6        3.35        0.70      1.96 o 
   2  -5   6       55.11       61.19      9.23 o 
   3  -5   6       36.12       37.40      7.51 o 
   4  -5   6       71.33       61.57      9.96 o 
   5  -5   6       55.32       50.16      9.54 o 
   6  -5   6        1.48        1.36      3.34 o 
  -7  -4   6        9.07       10.32      4.99 o 
  -6  -4   6        3.27        3.46      3.51 o 
  -5  -4   6       65.01       67.56     10.22 o 
  -4  -4   6       24.11       35.97      7.17 o 
  -3  -4   6        1.61        3.00      2.71 o 
  -2  -4   6       83.58       85.41      7.94 o 
  -1  -4   6      104.95      101.29      5.80 o 
   0  -4   6       22.72       17.32      2.99 o 
   1  -4   6       62.25       59.00      5.38 o 
   2  -4   6        0.60       -0.92      1.50 o 
   3  -4   6        2.03        5.06      3.27 o 
   4  -4   6        1.30        2.45      2.88 o 
   5  -4   6       34.85       24.85      6.85 o 
   6  -4   6       24.41       21.92      6.85 o 
  -8  -3   6        0.05        1.74      3.46 o 
  -7  -3   6        3.05        6.66      4.07 o 
  -6  -3   6       16.68       17.39      5.62 o 
  -5  -3   6       84.23       72.67      8.70 o 
  -4  -3   6        0.21        1.77      2.49 o 
  -3  -3   6        2.24        5.43      2.96 o 
  -2  -3   6        9.38        7.51      3.10 o 
  -1  -3   6      354.11      383.08     14.34 o 
   0  -3   6      216.96      249.00      8.06 o 
   1  -3   6       61.61       60.38      4.19 o 
   2  -3   6       86.88       90.98      7.05 o 
   3  -3   6      108.53      101.47      9.50 o 
   4  -3   6        0.96        1.62      2.62 o 
   5  -3   6       23.46       29.21      7.39 o 
   6  -3   6        3.89        1.72      3.34 o 
  -8  -2   6        2.29        1.67      3.66 o 
  -7  -2   6        0.38       -0.80      2.64 o 
  -6  -2   6        0.64        3.39      3.20 o 
  -5  -2   6       16.05       15.43      5.01 o 
  -4  -2   6        3.59        7.51      3.44 o 
  -3  -2   6       33.16       30.62      5.72 o 
  -2  -2   6       64.64       67.85      6.56 o 
  -1  -2   6      220.66      217.28      7.29 o 
   0  -2   6        5.51        8.55      2.02 o 
   1  -2   6       66.70       75.82      4.52 o 
   2  -2   6        0.04        0.13      0.97 o 
   3  -2   6      133.40      131.43     10.46 o 
   4  -2   6      155.26      141.68     11.65 o 
   5  -2   6        7.84        8.14      4.58 o 
   6  -2   6       12.86        9.57      5.14 o 
   7  -2   6        0.07        2.25      3.85 o 
  -8  -1   6        1.39        2.62      3.56 o 
  -7  -1   6        9.50        6.95      3.92 o 
  -6  -1   6       81.62       79.30      8.94 o 
  -5  -1   6        8.54        5.76      3.34 o 
  -4  -1   6       37.74       38.85      6.73 o 
  -3  -1   6      118.92      123.73      8.94 o 
  -2  -1   6        4.03        8.19      3.05 o 
  -1  -1   6      159.39      159.87      5.98 o 
   0  -1   6        0.05       -0.11      0.87 o 
   1  -1   6      125.99      143.22      7.78 o 
   2  -1   6       22.85       17.13      2.84 o 
   3  -1   6      315.39      312.14      9.79 o 
   4  -1   6      242.98      231.88     14.63 o 
   5  -1   6       24.45       21.78      6.39 o 
   6  -1   6       33.01       33.60      8.16 o 
  -8   0   6        4.19        3.81      2.89 o 
  -7   0   6       14.86       20.44      4.24 o 
  -6   0   6      142.49      147.45      8.15 o 
  -5   0   6       22.27       25.83      4.17 o 
  -4   0   6       27.46       23.22      3.70 o 
  -3   0   6      230.14      229.28      8.49 o 
  -2   0   6       35.95       29.81      2.68 o 
  -1   0   6       10.55        7.95      1.65 o 
   0   0   6       24.45       26.43      4.41 o 
   1   0   6       58.65       64.77      6.46 o 
   2   0   6       30.21       27.45      3.68 o 
   3   0   6       50.25       51.70      4.93 o 
   4   0   6      548.83      558.87     14.59 o 
   5   0   6       55.87       51.35      9.40 o 
   6   0   6        0.00       -0.36      2.81 o 
  -8   1   6        3.82        6.03      4.38 o 
  -7   1   6       12.23       12.00      3.62 o 
  -6   1   6       11.24       13.96      3.44 o 
  -5   1   6        0.10       -0.99      1.36 o 
  -4   1   6       16.09       20.87      3.50 o 
  -3   1   6       20.07       20.61      3.82 o 
  -2   1   6       70.46       68.84      2.82 o 
  -1   1   6       13.40       15.72      3.25 o 
   0   1   6        5.99        6.42      1.78 o 
   1   1   6      112.78      111.01      5.67 o 
   2   1   6       56.05       61.12      4.79 o 
   3   1   6       57.55       53.43      7.50 o 
   4   1   6      243.23      251.64     12.50 o 
   5   1   6       44.95       46.39      8.99 o 
   6   1   6        0.36       -0.61      2.76 o 
  -9   2   6        0.00       -0.39      3.44 o 
  -8   2   6        0.04        1.91      3.51 o 
  -7   2   6       19.27       26.09      4.67 o 
  -6   2   6        1.80        1.63      1.96 o 
  -5   2   6        1.68        3.36      2.00 o 
  -4   2   6        3.52        3.89      1.91 o 
  -3   2   6       86.61       87.14      5.57 o 
  -2   2   6      382.99      383.00     10.75 o 
  -1   2   6      523.34      544.66     12.35 o 
   0   2   6       94.02      101.16      6.06 o 
   1   2   6       24.82       18.40      3.04 o 
   2   2   6        0.40        0.90      1.38 o 
   3   2   6      134.95      133.67      7.58 o 
   4   2   6        0.44        1.70      1.83 o 
   5   2   6        6.18        3.32      2.42 o 
   6   2   6        0.01       -0.02      3.00 o 
  -8   3   6        0.88        1.45      3.37 o 
  -7   3   6        3.68        2.98      3.83 o 
  -6   3   6        5.21        6.20      2.62 o 
  -5   3   6        0.93        1.92      1.88 o 
  -4   3   6       26.34       29.64      4.37 o 
  -3   3   6       59.85       65.21      5.10 o 
  -2   3   6        4.88        3.72      1.75 o 
  -1   3   6        1.74        1.40      1.42 o 
   0   3   6       79.64       86.00      5.27 o 
   1   3   6       46.74       45.18      9.83 o 
   2   3   6        1.33        0.01      1.38 o 
   3   3   6       31.33       26.29      7.82 o 
   4   3   6       39.42       38.35      5.69 o 
   5   3   6       51.61       55.07      7.20 o 
  -8   4   6        3.83        0.53      3.61 o 
  -7   4   6       16.03       15.55      5.86 o 
  -6   4   6        1.91        1.59      1.97 o 
  -5   4   6        0.05       -0.27      1.47 o 
  -4   4   6        0.29        0.10      1.45 o 
  -3   4   6       27.36       31.97      6.27 o 
  -2   4   6       38.40       39.94      4.82 o 
  -1   4   6        0.01        0.50      1.38 o 
   0   4   6        8.21        4.41      2.76 o 
   1   4   6        0.73        0.29      2.16 o 
   2   4   6       17.06       13.69      5.06 o 
   3   4   6      131.26      116.97      7.86 o 
   4   4   6       10.65       15.31      4.02 o 
   5   4   6        5.99        4.02      2.94 o 
  -8   5   6        2.29        2.30      3.92 o 
  -7   5   6        0.10       -1.21      2.74 o 
  -6   5   6        0.15        0.94      3.08 o 
  -5   5   6       15.17       10.81      3.79 o 
  -4   5   6        2.26        2.65      2.03 o 
  -3   5   6       25.33       29.26      4.54 o 
  -2   5   6       57.87       59.69      5.65 o 
  -1   5   6       46.97       50.02      5.96 o 
   0   5   6        1.43        1.65      2.37 o 
   1   5   6        5.57        5.33      3.63 o 
   2   5   6       15.43       12.62      5.04 o 
   3   5   6        2.90        3.97      3.73 o 
   4   5   6       24.64       21.87      7.27 o 
  -7   6   6        0.01       -0.61      2.96 o 
  -6   6   6        4.36        0.22      3.05 o 
  -5   6   6       12.77       10.25      4.65 o 
  -4   6   6        7.89        7.94      2.93 o 
  -3   6   6      347.20      346.51     12.68 o 
  -2   6   6      202.49      206.42      9.70 o 
  -1   6   6      101.78       91.54     10.03 o 
   0   6   6        0.28        0.73      2.45 o 
   1   6   6       14.12        9.79      4.87 o 
   2   6   6        0.90       -0.36      2.64 o 
   3   6   6        4.54        5.47      4.19 o 
  -6   7   6        0.03        0.34      3.27 o 
  -5   7   6        5.17        7.44      4.31 o 
  -4   7   6        0.45        0.36      1.98 o 
  -3   7   6        6.63        8.09      3.03 o 
  -2   7   6        1.78        0.48      2.74 o 
  -1   7   6       29.64       26.98      7.12 o 
   0   7   6       27.34       23.71      6.85 o 
   1   7   6       19.91       20.88      7.02 o 
   2   7   6       36.33       41.15      9.66 o 
  -5   8   6        2.30        5.76      4.34 o 
  -4   8   6        1.98        1.99      3.54 o 
  -3   8   6        0.45        0.99      3.22 o 
  -2   8   6       77.73       90.42     10.92 o 
  -1   8   6       57.88       58.33     10.83 o 
   0   8   6        1.77        2.88      3.71 o 
  -1  -9   7        8.69       14.29      5.86 o 
   0  -9   7        1.02        0.10      2.88 o 
   1  -9   7        2.20        1.67      3.29 o 
   2  -9   7        1.24        2.01      3.61 o 
  -4  -8   7        3.44        5.79      4.60 o 
  -3  -8   7        2.00        2.52      3.66 o 
  -2  -8   7       26.14       28.10      7.19 o 
  -1  -8   7       21.23       18.92      6.64 o 
   0  -8   7        5.85        6.66      4.14 o 
   1  -8   7       35.60       32.36      7.94 o 
   2  -8   7        1.56       -0.39      2.62 o 
   3  -8   7       20.56       19.64      6.61 o 
  -5  -7   7        2.03        1.02      3.71 o 
  -4  -7   7        4.30        2.83      3.80 o 
  -3  -7   7       10.59        6.56      3.97 o 
  -2  -7   7       17.39       13.59      4.94 o 
  -1  -7   7      154.39      154.95      8.78 o 
   0  -7   7       17.03       15.16      5.30 o 
   1  -7   7       21.61       29.41      7.24 o 
   2  -7   7        0.19        0.63      2.59 o 
   3  -7   7        9.30       11.72      5.09 o 
   4  -7   7        6.31        4.26      4.07 o 
  -6  -6   7        1.12       -0.46      3.00 o 
  -5  -6   7        0.14        1.07      3.05 o 
  -4  -6   7        8.78       12.98      5.28 o 
  -3  -6   7        2.72        2.52      3.20 o 
  -2  -6   7        2.97        2.33      3.03 o 
  -1  -6   7      508.70      516.98     14.69 o 
   0  -6   7       25.03       21.53      6.06 o 
   1  -6   7       56.95       47.31      8.36 o 
   2  -6   7        1.36        4.46      3.27 o 
   3  -6   7        0.58        2.11      2.98 o 
   4  -6   7        8.19        3.54      3.61 o 
   5  -6   7        0.06       -0.29      2.69 o 
  -7  -5   7        1.34        3.27      3.80 o 
  -6  -5   7        3.45        5.40      4.14 o 
  -5  -5   7        0.09       -1.43      2.01 o 
  -4  -5   7       14.99       17.37      5.72 o 
  -3  -5   7      114.46      132.52     11.21 o 
  -2  -5   7       19.87       13.61      4.41 o 
  -1  -5   7      179.14      173.53      8.23 o 
   0  -5   7        0.03       -0.85      1.13 o 
   1  -5   7       84.43       65.23      8.07 o 
   2  -5   7       25.71       26.96      6.49 o 
   3  -5   7        1.44        0.02      2.25 o 
   4  -5   7       29.38       14.56      5.43 o 
   5  -5   7        0.91        1.87      3.29 o 
   6  -5   7        5.55        1.26      3.54 o 
  -7  -4   7        2.05        2.52      3.68 o 
  -6  -4   7        9.81        7.39      4.41 o 
  -5  -4   7        4.87        2.01      2.98 o 
  -4  -4   7       17.27       22.77      6.13 o 
  -3  -4   7        2.29        4.72      3.03 o 
  -2  -4   7       99.93      107.23      9.18 o 
  -1  -4   7       18.61       18.86      3.37 o 
   0  -4   7      108.70      106.50      9.94 o 
   1  -4   7      162.21      156.30      7.02 o 
   2  -4   7      160.35      149.91     11.68 o 
   3  -4   7      148.66      131.87     11.48 o 
   4  -4   7       51.35       45.37      8.96 o 
   5  -4   7       61.47       58.86     10.56 o 
   6  -4   7        5.74        8.26      5.28 o 
  -8  -3   7        0.18        1.91      3.92 o 
  -7  -3   7        0.01       -1.16      2.71 o 
  -6  -3   7       13.71       13.95      5.55 o 
  -5  -3   7        0.02       -1.14      2.13 o 
  -4  -3   7       14.55       11.14      4.29 o 
  -3  -3   7       20.47       32.24      6.49 o 
  -2  -3   7      162.79      155.46     10.46 o 
  -1  -3   7        6.33        6.47      2.07 o 
   0  -3   7       85.97       99.37      5.62 o 
   1  -3   7        1.77        1.85      1.36 o 
   2  -3   7       57.82       59.01      7.36 o 
   3  -3   7       86.38       72.72      8.70 o 
   4  -3   7       50.35       44.62      8.48 o 
   5  -3   7        3.66       -1.26      2.40 o 
   6  -3   7        0.10        2.13      3.39 o 
  -8  -2   7        1.93        1.26      3.71 o 
  -7  -2   7        0.91       -0.29      2.76 o 
  -6  -2   7       11.24       10.42      4.72 o 
  -5  -2   7        3.80        1.09      2.59 o 
  -4  -2   7        0.82        0.31      2.08 o 
  -3  -2   7       17.62       13.78      4.29 o 
  -2  -2   7      535.42      538.14     12.41 o 
  -1  -2   7       74.72       64.94      4.56 o 
   0  -2   7       97.17       98.72      5.46 o 
   1  -2   7       50.17       51.19      4.56 o 
   2  -2   7       21.39       23.36      3.49 o 
   3  -2   7       13.91       15.50      4.97 o 
   4  -2   7       90.76       93.81     10.20 o 
   5  -2   7        6.77        3.95      3.71 o 
   6  -2   7        2.48        1.77      3.75 o 
  -8  -1   7        1.24        0.65      3.27 o 
  -7  -1   7       12.13       10.71      5.06 o 
  -6  -1   7       34.32       40.55      8.09 o 
  -5  -1   7       20.70       30.59      6.83 o 
  -4  -1   7        5.81        6.25      3.44 o 
  -3  -1   7        4.17        6.18      3.12 o 
  -2  -1   7      590.82      625.39     19.43 o 
  -1  -1   7        0.23        0.44      1.05 o 
   0  -1   7       29.52       30.38      3.67 o 
   1  -1   7       68.03       64.44      5.64 o 
   2  -1   7      182.18      173.60      7.62 o 
   3  -1   7      535.52      542.98     13.73 o 
   4  -1   7       77.38       77.37      9.23 o 
   5  -1   7        0.57       -1.53      2.33 o 
   6  -1   7       13.39       10.88      5.45 o 
  -8   0   7       28.24       26.64      5.23 o 
  -7   0   7       15.51       20.62      4.34 o 
  -6   0   7      133.96      128.75      8.02 o 
  -5   0   7        1.24       -0.72      1.45 o 
  -4   0   7        0.87        1.40      2.23 o 
  -3   0   7        0.02        0.37      1.02 o 
  -2   0   7       16.12       19.62      2.72 o 
  -1   0   7      122.63      124.96      5.51 o 
   0   0   7       20.10       19.44      2.97 o 
   1   0   7        1.68        1.94      1.40 o 
   2   0   7      895.61      955.58     17.73 o 
   3   0   7        4.38        2.23      2.25 o 
   4   0   7        0.00        1.74      3.05 o 
   5   0   7       22.84       22.79      6.76 o 
   6   0   7        0.36       -0.75      2.96 o 
  -8   1   7        1.13        0.88      2.21 o 
  -7   1   7        1.76        2.49      2.25 o 
  -6   1   7      141.34      144.60      8.40 o 
  -5   1   7        5.22        4.88      2.29 o 
  -4   1   7        0.00       -0.35      1.34 o 
  -3   1   7      159.41      160.22      7.70 o 
  -2   1   7       50.82       50.02      7.48 o 
  -1   1   7       11.61        9.66      3.51 o 
   0   1   7      515.20      537.12     20.09 o 
   1   1   7        8.35        7.84      2.27 o 
   2   1   7      343.72      370.66     11.52 o 
   3   1   7       17.68       17.06      3.52 o 
   4   1   7      126.16      125.95      7.98 o 
   5   1   7        1.52        0.17      2.88 o 
  -8   2   7        0.19       -1.31      3.12 o 
  -7   2   7        4.62        4.14      2.55 o 
  -6   2   7        2.21       -0.52      1.62 o 
  -5   2   7        5.33        2.52      2.03 o 
  -4   2   7       89.51       90.03      6.30 o 
  -3   2   7        3.73        4.41      2.01 o 
  -2   2   7      262.51      253.36      9.46 o 
  -1   2   7       77.60       73.37      7.73 o 
   0   2   7       67.30       69.32      7.65 o 
   1   2   7        0.01       -0.31      1.22 o 
   2   2   7        2.21        1.94      1.77 o 
   3   2   7       16.50       19.69      4.01 o 
   4   2   7        6.28        5.77      2.72 o 
   5   2   7        1.11        2.57      3.73 o 
  -8   3   7        0.85       -1.74      3.22 o 
  -7   3   7        8.13        9.03      3.21 o 
  -6   3   7       14.52       16.76      3.83 o 
  -5   3   7        0.89       -0.61      1.91 o 
  -4   3   7        0.94        0.90      1.66 o 
  -3   3   7       24.26       26.98      4.27 o 
  -2   3   7        0.49       -0.77      1.27 o 
  -1   3   7        8.36        6.98      2.89 o 
   0   3   7       80.97       76.76      8.50 o 
   1   3   7        6.43        7.94      4.00 o 
   2   3   7       56.35       31.76      7.15 o 
   3   3   7      118.60      100.58      7.30 o 
   4   3   7       23.30       21.09      4.50 o 
   5   3   7        0.04        2.15      2.65 o 
  -8   4   7        2.35        0.61      3.63 o 
  -7   4   7        3.13       -1.77      2.79 o 
  -6   4   7        0.00       -0.13      1.76 o 
  -5   4   7       15.89       17.11      3.75 o 
  -4   4   7       25.29       32.69      4.87 o 
  -3   4   7       20.46       20.03      3.84 o 
  -2   4   7       48.28       45.30      5.43 o 
  -1   4   7        0.49        1.01      1.69 o 
   0   4   7        4.10        1.16      2.49 o 
   1   4   7       72.32       59.25      9.81 o 
   2   4   7        4.16        1.16      2.76 o 
   3   4   7       20.25       19.38      6.37 o 
   4   4   7        0.65        1.36      3.34 o 
  -7   5   7        1.14        1.16      3.66 o 
  -6   5   7        0.09        0.48      2.83 o 
  -5   5   7        2.23        5.04      2.49 o 
  -4   5   7       60.20       63.24      6.87 o 
  -3   5   7        9.00        9.18      2.96 o 
  -2   5   7        4.22        1.57      1.90 o 
  -1   5   7       70.11       67.24     10.17 o 
   0   5   7       74.08       65.01     10.22 o 
   1   5   7        9.55       10.44      4.89 o 
   2   5   7       36.09       30.86      7.99 o 
   3   5   7        3.04        3.71      3.92 o 
  -7   6   7        0.09        2.57      3.66 o 
  -6   6   7        0.05        0.24      3.03 o 
  -5   6   7       12.18       11.48      3.47 o 
  -4   6   7        2.91        4.55      2.60 o 
  -3   6   7      126.97      123.10      8.10 o 
  -2   6   7       28.12       30.11      5.02 o 
  -1   6   7        0.35        1.04      2.57 o 
   0   6   7        0.82        0.00      2.64 o 
   1   6   7        6.79        8.07      4.58 o 
   2   6   7        3.54        4.67      4.17 o 
  -6   7   7        2.33        1.91      3.80 o 
  -5   7   7        0.58        0.34      3.15 o 
  -4   7   7       11.70       12.65      4.38 o 
  -3   7   7        6.61        6.39      4.28 o 
  -2   7   7        0.10        2.23      3.25 o 
  -1   7   7        5.71        6.83      4.60 o 
   0   7   7        2.60        2.49      3.66 o 
   1   7   7        2.72        3.32      3.95 o 
  -3  -8   8        8.53        7.80      4.75 o 
  -2  -8   8        0.80       -0.17      1.76 o 
  -1  -8   8        6.69        7.75      4.84 o 
   0  -8   8        0.91        0.75      2.71 o 
   1  -8   8        5.81        9.06      4.97 o 
   2  -8   8        0.44        2.25      3.32 o 
   3  -8   8        6.32        8.07      4.80 o 
  -5  -7   8        1.82        5.67      4.58 o 
  -4  -7   8        4.27        8.89      5.04 o 
  -3  -7   8       30.90       27.66      7.24 o 
  -2  -7   8       39.60       45.72      6.20 o 
  -1  -7   8        1.82        1.16      2.71 o 
   0  -7   8        5.08        6.64      3.95 o 
   1  -7   8       23.46       19.45      6.18 o 
   2  -7   8        0.16       -0.15      2.45 o 
   3  -7   8      157.49      167.57     15.07 o 
   4  -7   8        6.78        6.49      4.58 o 
  -6  -6   8        2.04       -1.33      3.12 o 
  -5  -6   8        4.99        7.94      4.65 o 
  -4  -6   8        7.85        8.16      4.53 o 
  -3  -6   8      188.85      204.78     14.78 o 
  -2  -6   8       26.07       27.54      4.74 o 
  -1  -6   8      263.54      275.08     11.23 o 
   0  -6   8       50.49       49.63      8.94 o 
   1  -6   8       28.94       26.21      6.76 o 
   2  -6   8       80.81       62.37     10.32 o 
   3  -6   8        1.74       -1.87      2.08 o 
   4  -6   8        9.41       12.64      5.50 o 
  -6  -5   8        2.99        0.90      3.20 o 
  -5  -5   8        0.57       -0.68      2.45 o 
  -4  -5   8        0.49        2.33      3.17 o 
  -3  -5   8       16.60       19.01      5.69 o 
  -2  -5   8        0.00       -0.01      1.56 o 
  -1  -5   8       64.97       72.21      5.80 o 
   0  -5   8        0.70       -0.32      1.37 o 
   1  -5   8       10.91       13.01      4.82 o 
   2  -5   8      119.29      109.70     10.92 o 
   3  -5   8       80.70       80.39      9.93 o 
   4  -5   8       10.01        8.43      4.67 o 
   5  -5   8       32.98       37.28      9.08 o 
  -7  -4   8        9.80        6.39      4.48 o 
  -6  -4   8        1.74        7.27      4.46 o 
  -5  -4   8        1.77        0.12      2.62 o 
  -4  -4   8       40.11       38.30      7.73 o 
  -3  -4   8       32.60       34.95      7.24 o 
  -2  -4   8        2.68        2.13      1.79 o 
  -1  -4   8        2.86        2.57      1.91 o 
   0  -4   8       90.73       88.29      5.94 o 
   1  -4   8       35.31       50.41      8.57 o 
   2  -4   8       18.07       18.41      5.74 o 
   3  -4   8      148.39      122.23     11.75 o 
   4  -4   8       43.69       40.28      8.67 o 
   5  -4   8        3.03        4.67      4.31 o 
  -7  -3   8        4.64        2.81      3.71 o 
  -6  -3   8        0.12        1.43      3.12 o 
  -5  -3   8        0.28        2.01      3.15 o 
  -4  -3   8        0.03        0.31      2.45 o 
  -3  -3   8      122.32      107.52      9.79 o 
  -2  -3   8      142.80      149.53      7.48 o 
  -1  -3   8      121.62      112.84      6.47 o 
   0  -3   8        1.90        1.82      1.58 o 
   1  -3   8       69.71       69.38      5.23 o 
   2  -3   8        3.66        3.71      2.96 o 
   3  -3   8       45.56       51.35      9.18 o 
   4  -3   8        5.24        6.01      4.17 o 
   5  -3   8       11.64        9.64      4.99 o 
  -8  -2   8        0.23        3.03      4.02 o 
  -7  -2   8        2.30        2.47      3.42 o 
  -6  -2   8        1.31        3.85      3.61 o 
  -5  -2   8        0.11        0.00      2.18 o 
  -4  -2   8        2.55        3.15      2.76 o 
  -3  -2   8       72.58       66.59      7.97 o 
  -2  -2   8        3.05        5.19      2.00 o 
  -1  -2   8        9.20       11.90      3.42 o 
   0  -2   8      114.05      111.47      6.20 o 
   1  -2   8       41.23       37.61      4.60 o 
   2  -2   8      107.22      111.38      6.56 o 
   3  -2   8        6.35        7.07      3.95 o 
   4  -2   8        0.15        1.55      3.03 o 
   5  -2   8        0.10        0.75      3.10 o 
  -8  -1   8        2.51        2.62      4.05 o 
  -7  -1   8       10.43        9.23      5.06 o 
  -6  -1   8       34.77       29.65      7.17 o 
  -5  -1   8        0.00        1.24      2.52 o 
  -4  -1   8        0.54        0.87      2.40 o 
  -3  -1   8       14.80       19.06      3.14 o 
  -2  -1   8        9.38       12.46      2.63 o 
  -1  -1   8        5.08        5.66      1.96 o 
   0  -1   8       72.73       75.92      5.20 o 
   1  -1   8      213.37      210.74      8.54 o 
   2  -1   8      157.50      154.37      9.03 o 
   3  -1   8       13.58       18.19      5.60 o 
   4  -1   8       39.67       48.37      9.20 o 
   5  -1   8       15.88       14.15      6.01 o 
  -8   0   8       24.56       19.40      6.56 o 
  -7   0   8        0.00        0.15      2.81 o 
  -6   0   8        0.44        1.36      2.74 o 
  -5   0   8        6.24       10.95      4.24 o 
  -4   0   8        0.89        0.00      2.13 o 
  -3   0   8        0.07        0.78      2.03 o 
  -2   0   8        0.09       -0.15      1.87 o 
  -1   0   8      146.84      144.64      7.01 o 
   0   0   8      223.15      242.03     21.65 o 
   1   0   8       11.81       12.20      2.87 o 
   2   0   8      638.63      666.87     15.85 o 
   3   0   8      301.10      309.85     11.53 o 
   4   0   8       15.96       20.73      6.42 o 
   5   0   8       10.62       11.17      5.38 o 
  -8   1   8        1.79        4.10      2.77 o 
  -7   1   8       20.78       18.53      4.34 o 
  -6   1   8       11.33       14.83      3.77 o 
  -5   1   8       10.99        9.89      3.09 o 
  -4   1   8        0.73        0.78      2.60 o 
  -3   1   8       13.01       16.33      4.87 o 
  -2   1   8       24.43       24.13      5.79 o 
  -1   1   8        4.35       10.08      3.92 o 
   0   1   8       11.66       13.44      4.51 o 
   1   1   8        0.06        0.19      1.40 o 
   2   1   8       72.52       72.13      5.82 o 
   3   1   8        0.27        0.33      1.82 o 
   4   1   8       11.05       13.81      5.62 o 
   5   1   8       37.30       41.40      9.37 o 
  -8   2   8        2.36        4.76      2.86 o 
  -7   2   8        8.12        8.05      3.11 o 
  -6   2   8        5.64        5.94      2.82 o 
  -5   2   8       13.16       15.15      3.61 o 
  -4   2   8       35.54       37.34      6.03 o 
  -3   2   8      130.11      141.85      7.92 o 
  -2   2   8       14.91       13.06      4.58 o 
  -1   2   8       41.55       38.30      7.46 o 
   0   2   8        2.09        2.20      2.64 o 
   1   2   8       23.95       22.16      5.96 o 
   2   2   8        0.36        0.78      2.28 o 
   3   2   8       55.95       58.16      6.79 o 
   4   2   8        3.36        4.05      2.67 o 
  -8   3   8        0.09       -1.38      3.32 o 
  -7   3   8        8.72        9.14      3.24 o 
  -6   3   8       23.86       22.67      4.50 o 
  -5   3   8        0.13       -0.20      1.64 o 
  -4   3   8        8.18       10.92      3.15 o 
  -3   3   8       23.60       23.12      4.22 o 
  -2   3   8       20.92       21.57      4.06 o 
  -1   3   8        7.28        6.18      3.73 o 
   0   3   8       95.09       80.39      9.28 o 
   1   3   8      181.82      159.29     12.93 o 
   2   3   8        2.13        2.25      3.22 o 
   3   3   8        0.18       -0.39      2.64 o 
   4   3   8      116.90      138.99     13.61 o 
  -7   4   8       11.41       10.83      5.43 o 
  -6   4   8        0.83        1.02      2.10 o 
  -5   4   8        7.92        8.46      2.99 o 
  -4   4   8        0.22        0.35      1.82 o 
  -3   4   8        2.26        1.95      2.01 o 
  -2   4   8        2.77        2.47      2.05 o 
  -1   4   8       23.33       22.09      4.12 o 
   0   4   8       63.43       56.46      9.96 o 
   1   4   8       40.13       28.10      7.32 o 
   2   4   8       28.61       31.17      8.02 o 
   3   4   8        6.66        7.58      4.84 o 
  -7   5   8        7.65        9.37      5.45 o 
  -6   5   8        0.30        0.17      2.03 o 
  -5   5   8        9.51        9.65      3.27 o 
  -4   5   8       56.57       55.41      6.74 o 
  -3   5   8       38.17       38.51      5.62 o 
  -2   5   8        0.60        0.04      1.71 o 
  -1   5   8        4.69        4.43      3.29 o 
   0   5   8       47.50       54.62     10.05 o 
   1   5   8       24.14       18.09      6.37 o 
   2   5   8        0.01        0.97      2.91 o 
  -6   6   8        4.13        2.40      3.73 o 
  -5   6   8      109.69      100.68      8.07 o 
  -4   6   8       14.58       13.60      3.76 o 
  -3   6   8       20.89       16.03      3.96 o 
  -2   6   8        0.25        1.11      3.12 o 
  -1   6   8        0.10       -0.80      2.42 o 
   0   6   8        2.26        3.68      4.14 o 
   1   6   8        2.80       -1.02      2.71 o 
  -4   7   8        4.64        2.24      2.71 o 
  -3   7   8        4.17        2.13      3.58 o 
  -2   7   8       13.90       11.53      5.18 o 
  -1   7   8        9.90       12.40      5.96 o 
  -2  -8   9        5.70        5.45      4.41 o 
  -1  -8   9        0.06       -0.39      2.59 o 
   0  -8   9       10.86       15.16      5.89 o 
   1  -8   9        9.32       11.99      5.57 o 
  -4  -7   9        3.52        1.48      3.49 o 
  -3  -7   9       21.39       20.52      6.42 o 
  -2  -7   9       23.34       18.07      4.29 o 
  -1  -7   9        9.17       10.46      4.87 o 
   0  -7   9        1.57        3.46      3.32 o 
   1  -7   9        2.07        4.34      3.73 o 
   2  -7   9        0.05        1.89      3.34 o 
   3  -7   9        8.98       11.94      5.67 o 
  -5  -6   9        0.96        0.19      3.03 o 
  -4  -6   9        4.73        5.26      3.71 o 
  -3  -6   9      105.87      117.53     11.68 o 
  -2  -6   9        1.99        4.67      2.54 o 
  -1  -6   9        7.00        4.31      2.36 o 
   0  -6   9       53.39       49.78      9.20 o 
   1  -6   9        9.41       10.88      4.82 o 
   2  -6   9        1.45        4.94      3.95 o 
   3  -6   9        1.35        0.46      3.05 o 
   4  -6   9        3.73        8.60      5.30 o 
  -6  -5   9        1.52        1.43      3.54 o 
  -5  -5   9        6.94        6.18      4.36 o 
  -4  -5   9        1.12        0.85      2.93 o 
  -3  -5   9        1.22       -0.29      2.54 o 
  -2  -5   9       34.06       39.14      5.53 o 
  -1  -5   9        6.86        6.58      2.58 o 
   0  -5   9        5.49        4.65      3.32 o 
   1  -5   9       33.17       28.27      6.98 o 
   2  -5   9        5.61        1.57      3.10 o 
   3  -5   9        4.42        3.46      3.51 o 
   4  -5   9        3.76        4.84      4.17 o 
  -7  -4   9        0.14       -0.65      3.27 o 
  -6  -4   9        3.38        2.98      3.80 o 
  -5  -4   9        0.67        0.90      2.86 o 
  -4  -4   9       57.82       57.07      9.71 o 
  -3  -4   9        5.33        3.75      3.37 o 
  -2  -4   9        0.30        0.81      1.65 o 
  -1  -4   9        0.82        0.45      1.55 o 
   0  -4   9      314.61      291.17     10.87 o 
   1  -4   9      239.25      203.54     14.12 o 
   2  -4   9       19.33       11.12      4.82 o 
   3  -4   9       36.76       34.95      8.07 o 
   4  -4   9        1.17        2.57      3.66 o 
  -7  -3   9        0.33        1.31      3.61 o 
  -6  -3   9        0.18       -1.57      2.64 o 
  -5  -3   9        0.10        2.01      3.10 o 
  -4  -3   9       73.54       70.12     10.46 o 
  -3  -3   9        8.13        7.03      2.49 o 
  -2  -3   9       10.63       10.49      2.87 o 
  -1  -3   9       35.62       47.67      5.45 o 
   0  -3   9        3.04        3.57      2.09 o 
   1  -3   9      110.70       96.50     10.54 o 
   2  -3   9       75.39       72.64      8.96 o 
   3  -3   9        0.73       -0.02      2.59 o 
   4  -3   9        5.82        4.29      4.09 o 
   5  -3   9        0.46       -0.29      3.39 o 
  -7  -2   9        1.49        4.51      4.60 o 
  -6  -2   9        0.57       -1.72      2.47 o 
  -5  -2   9        0.06        1.21      2.83 o 
  -4  -2   9      131.00      133.47     11.72 o 
  -3  -2   9        0.03        0.21      1.46 o 
  -2  -2   9       22.90       16.73      3.33 o 
  -1  -2   9        4.40        3.63      1.91 o 
   0  -2   9      152.84      146.31      7.54 o 
   1  -2   9       64.39       77.00      5.76 o 
   2  -2   9       25.33       24.80      6.23 o 
   3  -2   9        2.13       -0.85      2.40 o 
   4  -2   9        2.24        1.70      3.34 o 
   5  -2   9       74.83       82.31     13.10 o 
  -8  -1   9        0.19        1.53      3.46 o 
  -7  -1   9        0.71        2.16      3.32 o 
  -6  -1   9        0.01        0.22      2.45 o 
  -5  -1   9        3.35        1.74      2.88 o 
  -4  -1   9       68.11       67.90     10.15 o 
  -3  -1   9        0.08        0.65      2.33 o 
  -2  -1   9       63.13       60.10      8.99 o 
  -1  -1   9        1.33        1.58      1.54 o 
   0  -1   9      108.01      114.46      6.63 o 
   1  -1   9      505.16      538.24     25.72 o 
   2  -1   9      137.27      145.28      7.98 o 
   3  -1   9        1.72        3.88      3.54 o 
   4  -1   9       75.55       73.47     11.58 o 
  -8   0   9       17.23       10.12      5.21 o 
  -7   0   9        0.72        1.43      3.10 o 
  -6   0   9        1.94        2.62      3.29 o 
  -5   0   9        2.29        2.64      3.12 o 
  -4   0   9        5.95        4.89      3.22 o 
  -3   0   9       23.97       19.86      5.64 o 
  -2   0   9        0.16       -0.85      1.96 o 
  -1   0   9       45.53       45.66      8.21 o 
   0   0   9      255.76      255.57     14.78 o 
   1   0   9        0.99        0.55      1.63 o 
   2   0   9        6.66        3.79      2.33 o 
   3   0   9        0.66        0.46      2.69 o 
   4   0   9        9.45       13.37      5.72 o 
  -8   1   9        5.93        9.09      3.54 o 
  -7   1   9        6.79        6.06      4.92 o 
  -6   1   9       14.73       12.12      3.76 o 
  -5   1   9       10.77        8.53      3.43 o 
  -4   1   9        0.03       -0.63      2.16 o 
  -3   1   9       19.82       25.19      6.20 o 
  -2   1   9       96.23      103.16     10.00 o 
  -1   1   9        2.73        4.12      3.00 o 
   0   1   9      127.75      122.30     10.88 o 
   1   1   9       68.42       69.52     10.25 o 
   2   1   9       48.62       46.70      8.50 o 
   3   1   9        0.01        0.34      2.62 o 
   4   1   9       10.80       13.47      5.72 o 
  -8   2   9        0.26        1.87      2.63 o 
  -7   2   9        1.70        1.85      2.41 o 
  -6   2   9        4.16        3.08      2.44 o 
  -5   2   9       10.23       12.74      3.57 o 
  -4   2   9       42.15       41.83      5.74 o 
  -3   2   9       23.22       18.70      5.45 o 
  -2   2   9       19.00       20.10      5.74 o 
  -1   2   9       26.62       21.24      6.03 o 
   0   2   9        0.11        1.24      2.69 o 
   1   2   9        2.83        5.09      3.71 o 
   2   2   9       22.36       26.14      7.12 o 
   3   2   9       49.30       66.18     11.17 o 
  -7   3   9       10.72       16.21      4.27 o 
  -6   3   9        9.38        8.86      3.20 o 
  -5   3   9        0.31       -1.06      1.54 o 
  -4   3   9       17.15       17.07      3.95 o 
  -3   3   9       15.15       15.17      3.59 o 
  -2   3   9       13.70       14.46      5.33 o 
  -1   3   9       85.87      100.62     10.71 o 
   0   3   9        1.49        1.67      2.69 o 
   1   3   9       13.01        9.93      4.77 o 
   2   3   9        7.23        8.41      4.60 o 
   3   3   9       26.36       26.57      7.87 o 
  -7   4   9        0.91       -0.85      2.05 o 
  -6   4   9        0.59       -0.59      1.87 o 
  -5   4   9        1.38        1.66      2.24 o 
  -4   4   9       14.24       14.79      3.91 o 
  -3   4   9        0.16        0.67      1.93 o 
  -2   4   9        0.44        0.25      1.74 o 
  -1   4   9       25.76       25.82      7.17 o 
   0   4   9        1.96        3.88      3.73 o 
   1   4   9        0.49        3.75      3.58 o 
   2   4   9        1.26        4.84      4.19 o 
  -6   5   9       31.08       33.35      5.78 o 
  -5   5   9        3.34        2.60      2.33 o 
  -4   5   9        0.08        1.04      2.24 o 
  -3   5   9        1.88        3.29      2.41 o 
  -2   5   9        3.41        2.25      3.25 o 
  -1   5   9       57.54       44.01      9.23 o 
   0   5   9        0.33        1.87      3.34 o 
   1   5   9       11.00        7.97      4.87 o 
  -5   6   9       25.05       23.80      7.52 o 
  -4   6   9       21.35       18.18      4.40 o 
  -3   6   9        0.66        0.02      2.98 o 
  -2   6   9        1.48       -1.14      2.59 o 
  -1   6   9        0.56       -0.05      2.91 o 
  -3  -7  10        3.62        2.47      2.62 o 
  -2  -7  10        0.05       -0.10      2.93 o 
  -1  -7  10       24.70       26.11      7.27 o 
   0  -7  10        2.14        4.17      3.95 o 
   1  -7  10       67.72       65.30     11.77 o 
  -4  -6  10        2.70        5.84      4.51 o 
  -3  -6  10      105.06       97.97      7.90 o 
  -2  -6  10        0.57        2.36      2.29 o 
  -1  -6  10        0.05        1.19      3.22 o 
   0  -6  10       15.61       17.05      6.03 o 
   1  -6  10        0.21        0.27      2.76 o 
   2  -6  10        4.40        1.72      3.27 o 
  -5  -5  10        0.16        1.53      3.44 o 
  -4  -5  10        9.25       14.78      5.89 o 
  -3  -5  10        6.62        9.17      3.30 o 
  -2  -5  10        2.20        1.19      1.99 o 
  -1  -5  10       13.44       12.41      3.50 o 
   0  -5  10       24.27       18.58      6.08 o 
   1  -5  10        8.38        8.43      4.38 o 
   2  -5  10       30.07       29.72      7.82 o 
   3  -5  10       43.45       46.48      9.96 o 
  -6  -4  10        2.39        4.89      4.51 o 
  -5  -4  10        0.20        1.79      3.37 o 
  -4  -4  10        0.19       -0.97      2.49 o 
  -3  -4  10        8.00        7.87      4.07 o 
  -2  -4  10        2.19        1.03      1.92 o 
  -1  -4  10       28.01       28.86      4.73 o 
   0  -4  10        0.45        0.68      2.57 o 
   1  -4  10       53.77       62.59     10.42 o 
   2  -4  10       76.23       74.05     11.41 o 
   3  -4  10        1.48        2.13      3.46 o 
  -7  -3  10        0.01        1.60      3.68 o 
  -6  -3  10        1.43        3.12      3.63 o 
  -5  -3  10        5.32        4.38      4.00 o 
  -4  -3  10        2.89        3.88      3.56 o 
  -3  -3  10        0.11       -0.24      1.57 o 
  -2  -3  10       25.66       26.14      4.37 o 
  -1  -3  10        5.35        8.09      2.75 o 
   0  -3  10        8.39        8.71      2.84 o 
   1  -3  10        3.20        2.47      2.83 o 
   2  -3  10       19.29       23.04      6.73 o 
   3  -3  10        7.71       10.15      5.09 o 
   4  -3  10       52.34       60.70     11.43 o 
  -7  -2  10        0.78        1.33      3.49 o 
  -6  -2  10        1.24        1.02      3.03 o 
  -5  -2  10       36.56       36.55      8.26 o 
  -4  -2  10        0.69        0.17      2.57 o 
  -3  -2  10        0.37       -0.85      2.11 o 
  -2  -2  10        0.18        1.26      2.71 o 
  -1  -2  10      129.37      122.65      7.25 o 
   0  -2  10      206.60      195.27      9.17 o 
   1  -2  10        3.44        3.44      2.14 o 
   2  -2  10       13.95       11.31      4.82 o 
   3  -2  10        2.11        3.05      3.54 o 
   4  -2  10        0.07        3.22      4.17 o 
  -7  -1  10        0.02       -1.48      2.42 o 
  -6  -1  10        0.06       -0.51      2.81 o 
  -5  -1  10        0.46        3.75      3.51 o 
  -4  -1  10       22.38       27.88      7.02 o 
  -3  -1  10       27.00       18.14      5.67 o 
  -2  -1  10        0.16       -0.10      2.45 o 
  -1  -1  10      260.24      259.79     15.50 o 
   0  -1  10      137.76      128.09     11.14 o 
   1  -1  10       10.57       14.41      4.71 o 
   2  -1  10       24.03       22.41      6.23 o 
   3  -1  10        2.80        2.42      3.37 o 
   4  -1  10       54.35       61.67     11.51 o 
  -7   0  10        0.00        0.63      3.08 o 
  -6   0  10        1.16        0.75      2.76 o 
  -5   0  10        6.48        7.34      4.41 o 
  -4   0  10        1.02        0.48      2.59 o 
  -3   0  10       33.24       38.73      8.16 o 
  -2   0  10       56.06       53.80      9.11 o 
  -1   0  10       44.56       52.71      9.06 o 
   0   0  10      655.30      722.19     26.09 o 
   1   0  10      130.08      128.28     11.55 o 
   2   0  10        0.05       -1.82      2.16 o 
  -7   1  10        0.05        0.65      3.12 o 
  -6   1  10        1.50        2.74      3.22 o 
  -5   1  10        0.48        1.31      2.98 o 
  -4   1  10        3.60        4.02      3.46 o 
  -3   1  10        4.92        4.26      3.51 o 
  -2   1  10        0.71        0.82      2.59 o 
  -1   1  10       18.88       17.27      5.74 o 
   0   1  10       38.06       36.96      8.09 o 
   1   1  10        7.54        7.34      4.24 o 
   2   1  10        1.83        4.29      3.92 o 
  -7   2  10        5.11        5.13      3.25 o 
  -6   2  10       10.90        8.86      3.43 o 
  -5   2  10       11.69       11.28      3.53 o 
  -4   2  10        3.07        0.44      2.64 o 
  -3   2  10       18.76       20.40      6.08 o 
  -2   2  10        7.40        5.72      3.71 o 
  -1   2  10        7.46       10.95      4.94 o 
   0   2  10       14.79       14.39      5.45 o 
   1   2  10       35.31       26.60      7.19 o 
   2   2  10        5.25        5.98      4.58 o 
   3   2  10        5.59        8.48      5.04 o 
  -7   3  10        5.71        6.12      3.35 o 
  -6   3  10        3.97        3.74      2.86 o 
  -5   3  10        0.09        0.12      1.97 o 
  -4   3  10        0.55       -0.27      1.80 o 
  -3   3  10        7.34        5.96      3.90 o 
  -2   3  10       18.20       21.41      6.81 o 
  -1   3  10       39.55       45.64      9.33 o 
   0   3  10        8.55        5.09      4.17 o 
   1   3  10       12.70       14.17      5.79 o 
   2   3  10       42.62       47.28     10.29 o 
  -6   4  10        0.70        0.26      2.17 o 
  -5   4  10        0.00       -0.13      1.92 o 
  -4   4  10        2.11        1.62      2.65 o 
  -3   4  10        3.51        2.22      2.31 o 
  -2   4  10       34.74       22.36      7.05 o 
  -1   4  10        8.05        7.12      4.63 o 
   0   4  10        6.47        7.94      4.84 o 
   1   4  10        2.82        1.26      3.39 o 
  -5   5  10        0.59        0.28      2.36 o 
  -4   5  10       11.62        9.44      3.58 o 
  -3   5  10        8.67        6.04      3.03 o 
  -2   5  10        3.18        5.14      4.12 o 
  -1   5  10        1.77        0.36      3.03 o 
  -3  -6  11        2.87        1.65      2.38 o 
  -2  -6  11        5.90        5.33      3.02 o 
  -1  -6  11        0.23        2.76      3.58 o 
   0  -6  11        0.00       -0.70      2.86 o 
   1  -6  11        3.74        6.25      4.65 o 
  -5  -5  11        0.22       -0.27      3.29 o 
  -4  -5  11        4.57        4.22      2.80 o 
  -3  -5  11        9.76        9.68      3.54 o 
  -2  -5  11       10.13       14.94      4.03 o 
  -1  -5  11       20.25       21.03      6.42 o 
   0  -5  11       12.52        9.79      4.77 o 
   1  -5  11        1.41        0.27      2.88 o 
   2  -5  11        4.04        4.92      4.38 o 
  -5  -4  11        0.03        0.31      3.42 o 
  -4  -4  11        2.11        1.50      3.42 o 
  -3  -4  11       14.61       14.45      3.82 o 
  -2  -4  11       20.71       14.73      3.88 o 
  -1  -4  11       30.08       32.96      5.26 o 
   0  -4  11       36.80       40.89      8.28 o 
   1  -4  11       28.36       21.58      6.66 o 
   2  -4  11        0.07       -1.31      2.83 o 
  -6  -3  11        5.30        6.52      4.53 o 
  -5  -3  11        0.63        0.73      3.29 o 
  -4  -3  11        0.54        0.92      3.12 o 
  -3  -3  11        0.70        3.42      3.46 o 
  -2  -3  11        6.59       10.90      4.87 o 
  -1  -3  11        9.86       10.10      3.18 o 
   0  -3  11        1.32        0.53      1.94 o 
   1  -3  11        5.55        7.90      4.38 o 
   2  -3  11       11.26        8.62      4.87 o 
   3  -3  11        8.89       13.32      6.03 o 
  -6  -2  11       14.01       11.63      5.91 o 
  -5  -2  11        0.05        1.07      3.34 o 
  -4  -2  11       31.65       24.83      7.19 o 
  -3  -2  11       10.26       11.31      5.09 o 
  -2  -2  11        0.47       -0.56      2.30 o 
  -1  -2  11        5.63        5.16      3.73 o 
   0  -2  11       46.84       48.15      8.77 o 
   2  -2  11        1.57       -0.02      3.10 o 
   3  -2  11       81.11       93.84     11.55 o 
  -7  -1  11        0.45       -0.46      3.27 o 
  -6  -1  11        0.81       -0.87      2.88 o 
  -5  -1  11        6.57        2.54      3.66 o 
  -4  -1  11        0.39        1.31      2.91 o 
  -3  -1  11       36.80       37.79      8.28 o 
  -2  -1  11      145.34      145.21     12.69 o 
  -1  -1  11      100.18       96.57     10.73 o 
   0  -1  11       28.50       33.67      7.78 o 
   1  -1  11       14.11       20.66      6.18 o 
  -7   0  11        0.44        0.15      3.37 o 
  -6   0  11        0.01        1.28      3.17 o 
  -5   0  11       10.11        6.32      4.36 o 
  -4   0  11        1.62        1.14      3.12 o 
  -3   0  11        0.08        0.27      2.74 o 
  -2   0  11      217.73      206.59     15.36 o 
  -1   0  11       35.88       26.77      7.29 o 
   0   0  11        2.32        3.92      3.71 o 
   1   0  11        3.13        4.48      3.71 o 
  -7   1  11        3.33        4.65      4.07 o 
  -6   1  11        0.37        0.56      3.08 o 
  -5   1  11       14.60       11.17      5.11 o 
  -4   1  11       27.32       14.97      5.76 o 
  -3   1  11       11.20        8.41      4.72 o 
  -2   1  11       96.57       96.74     11.02 o 
   0   1  11       41.64       37.35      8.62 o 
   1   1  11        0.71        0.70      3.08 o 
   2   1  11        6.54        8.43      4.99 o 
  -6   2  11        1.40        0.02      2.79 o 
  -5   2  11        7.93        7.22      4.84 o 
  -4   2  11        1.46        0.07      3.20 o 
  -3   2  11        8.29        8.55      4.80 o 
  -2   2  11       10.72       11.31      5.52 o 
  -1   2  11       25.90       30.98      8.14 o 
   0   2  11        0.08        1.11      3.05 o 
   1   2  11       18.77       26.40      7.70 o 
  -6   3  11        0.29        0.25      2.20 o 
  -5   3  11        0.86        1.56      2.34 o 
  -4   3  11        0.33        0.75      3.05 o 
  -3   3  11       21.68       30.54      8.11 o 
  -2   3  11       15.47       16.04      6.08 o 
  -1   3  11       14.02       17.34      6.54 o 
   0   3  11        0.02        0.78      3.25 o 
  -5   4  11        0.64        1.12      2.57 o 
  -4   4  11        0.25        0.90      2.27 o 
  -3   4  11       11.31       10.54      5.35 o 
  -2   4  11        4.72       10.37      5.45 o 
  -1   4  11       14.41       16.52      6.66 o 
  -3  -5  12        3.07        0.87      3.34 o 
  -2  -5  12        0.82        0.47      2.27 o 
  -1  -5  12        0.64        0.65      3.34 o 
   0  -5  12       13.40        8.55      5.06 o 
  -4  -4  12        0.05        1.24      3.85 o 
  -3  -4  12        3.16        3.78      4.24 o 
  -2  -4  12        9.13       11.31      5.33 o 
  -1  -4  12       29.78       29.62      7.58 o 
   0  -4  12       28.62       30.23      7.85 o 
   1  -4  12        0.65       -1.36      2.91 o 
  -5  -3  12        0.00        0.02      3.46 o 
  -4  -3  12        0.11        0.22      3.15 o 
  -3  -3  12        0.49       -0.61      2.83 o 
  -2  -3  12        2.06        1.26      3.42 o 
  -1  -3  12        0.46        2.23      3.32 o 
  -5  -2  12        0.84       -1.11      2.74 o 
  -4  -2  12        1.90        0.19      3.22 o 
  -3  -2  12        0.25       -1.21      2.79 o 
  -2  -2  12        8.90        9.86      4.99 o 
  -1  -2  12        6.62        4.43      4.07 o 
   0  -2  12        0.06       -0.12      3.05 o 
  -6  -1  12        0.82       -1.72      2.71 o 
  -5  -1  12        0.06        2.33      3.73 o 
  -4  -1  12       11.66       11.46      5.67 o 
  -3  -1  12       32.82       26.60      7.70 o 
  -2  -1  12       13.47       12.81      5.74 o 
  -1  -1  12       10.25        9.76      5.01 o 
   0  -1  12       41.65       39.34      8.70 o 
  -6   0  12        0.15        0.97      3.32 o 
  -5   0  12       13.65       14.32      6.25 o 
  -4   0  12       47.14       48.08     10.05 o 
  -3   0  12        0.27       -0.15      2.98 o 
  -2   0  12       88.71      105.59     11.92 o 
  -1   0  12      124.03      143.64     13.71 o 
   0   0  12       16.77       22.07      7.17 o 
   1   0  12       14.82       16.33      6.18 o 
  -5   1  12        0.48        0.12      3.42 o 
  -4   1  12        5.51        8.07      4.92 o 
  -3   1  12        0.86        1.38      3.27 o 
  -2   1  12        5.75        3.42      3.95 o 
  -1   1  12        1.30       -2.11      2.57 o 
   0   1  12        4.74        5.04      4.31 o 
  -5   2  12        7.00        8.67      5.28 o 
  -4   2  12        0.05       -1.62      2.86 o 
  -3   2  12        0.65        0.75      3.39 o 
  -2   2  12        3.70        5.89      4.63 o 
  -1   2  12       64.56       63.12     11.70 o 
   0   2  12        0.23        0.85      3.46 o 
  -4   3  12       10.26       14.15      6.18 o 
  -3   3  12       34.40       39.92      9.69 o 
  -2   3  12        0.50        6.42      4.67 o 
  -3  -3  13        0.22        0.61      3.49 o 
  -2  -3  13        4.22        8.33      5.14 o 
  -1  -3  13        2.41        2.83      3.83 o 
  -4  -2  13        0.02       -0.68      3.46 o 
  -3  -2  13        1.02        3.29      4.14 o 
  -2  -2  13        0.04        1.65      3.56 o 
  -1  -2  13        1.01       -1.31      2.93 o 
  -4  -1  13       13.61       14.05      6.44 o 
  -3  -1  13       41.09       42.66      9.74 o 
  -2  -1  13       10.32       11.43      5.76 o 
  -1  -1  13        0.34        0.44      3.08 o 
  -4   0  13       24.98       16.86      6.69 o 
  -3   0  13        1.26        3.05      4.12 o 
  -2   0  13       25.09       30.88      8.74 o 
  -1   0  13        5.34        5.52      4.92 o 
  -3   1  13       20.95       19.98      7.00 o 
                                                 
